# Supplementary material for: 4-Nitro-N-(4-pyridinio)benzene­sulfonamidate monohydrate
Source: Acta Crystallogr Sect E Struct Rep Online. 2008 Oct 11;64(Pt 11):o2109. doi: 10.1107/S1600536808032273 (PMC2959784; doi:10.1107/S1600536808032273)
Supplement: Supplementary file 2 [file e-64-o2109-Isup2.hkl]

# 
# h,k,l, Fc-squared, Fo-squared, sigma(Fo-squared) and status flag 
# 
data_I
_shelx_title ' R80926E in P2(1)/n' 
_shelx_refln_list_code          4 
_shelx_F_calc_maximum      187.19 
_exptl_crystal_F_000       616.00 
_reflns_d_resolution_high  0.7602 
 
loop_ 
 _symmetry_equiv_pos_as_xyz 
 'x, y, z' 
 '-x+1/2, y+1/2, -z+1/2' 
 '-x, -y, -z' 
 'x-1/2, -y-1/2, z-1/2' 
 
_cell_length_a     6.7766 
_cell_length_b     8.3932 
_cell_length_c    21.7174 
_cell_angle_alpha  90.000 
_cell_angle_beta   92.347 
_cell_angle_gamma  90.000 
 
_shelx_F_squared_multiplier     1.000 
 
loop_ 
 _refln_index_h 
 _refln_index_k 
 _refln_index_l 
 _refln_F_squared_calc 
 _refln_F_squared_meas 
 _refln_F_squared_sigma 
 _refln_observed_status 
   2   0   0    17443.44    15529.67    497.79 o 
   4   0   0     3613.66     4092.29    347.07 o 
   6   0   0     3216.86     3286.92    186.28 o 
   8   0   0      231.91      207.66     40.31 o 
   1   1   0      136.36      141.18      3.93 o 
   2   1   0     2054.27     1777.37     48.54 o 
   3   1   0        8.88       10.76      4.58 o 
   4   1   0      395.39      438.83     15.84 o 
   5   1   0      354.25      380.23     17.14 o 
   6   1   0      844.67      880.47     37.70 o 
   7   1   0       22.85       20.53     13.95 o 
   8   1   0      576.37      532.60     69.64 o 
   0   2   0     2907.48     2664.04     84.12 o 
   1   2   0       27.99       31.27      3.18 o 
   2   2   0      297.36      339.43      6.38 o 
   3   2   0      284.62      269.42     17.79 o 
   4   2   0      107.59      120.37      7.54 o 
   5   2   0        3.49        3.98      3.99 o 
   6   2   0       15.46       14.86     10.24 o 
   7   2   0      145.69      133.71     20.09 o 
   8   2   0       90.81       63.80     17.81 o 
   1   3   0      169.93      244.32      6.09 o 
   2   3   0       24.58       19.95      3.44 o 
   3   3   0     1220.64     1178.58     35.69 o 
   4   3   0       76.91      192.78     40.06 o 
   5   3   0       31.83       61.65     12.45 o 
   6   3   0       59.05       74.74     20.19 o 
   7   3   0       14.70        3.62     21.19 o 
   8   3   0       28.35       17.40     15.07 o 
   0   4   0     4090.50     4551.39    138.49 o 
   1   4   0     1315.82     1417.78     24.24 o 
   2   4   0       43.63       38.56      4.25 o 
   3   4   0     1367.48     1251.70     32.42 o 
   4   4   0      272.69      257.06     11.33 o 
   5   4   0       73.38       90.29     15.49 o 
   6   4   0        5.16        7.12      5.93 o 
   7   4   0      442.72      468.66     50.35 o 
   8   4   0       95.99       85.34     52.15 o 
   1   5   0      773.84      834.74     17.14 o 
   2   5   0      352.10      367.48      9.37 o 
   3   5   0      134.17      151.16     10.91 o 
   4   5   0      379.49      399.89     20.86 o 
   5   5   0      661.66      662.79     29.25 o 
   6   5   0       27.60       19.23     14.12 o 
   7   5   0        5.49        7.73     13.73 o 
   0   6   0       23.32       20.92      8.40 o 
   1   6   0     1123.41     1180.05     47.10 o 
   2   6   0       16.44        7.77      3.08 o 
   3   6   0       85.28       88.37     14.60 o 
   4   6   0      330.42      299.09     17.31 o 
   5   6   0      248.18      219.05     17.18 o 
   6   6   0       73.06       68.05     22.18 o 
   7   6   0        7.12        4.68     11.19 o 
   1   7   0        9.77       10.78      4.49 o 
   2   7   0      261.58      249.27     18.10 o 
   3   7   0      391.42      415.57     22.80 o 
   4   7   0      842.46      806.79     48.57 o 
   5   7   0       43.18       48.06     14.25 o 
   6   7   0      290.16      297.79     21.62 o 
   0   8   0      564.78      598.26     32.80 o 
   1   8   0       53.31       42.59      7.12 o 
   2   8   0      101.42       98.46      8.13 o 
   3   8   0      257.76      273.81     16.95 o 
   4   8   0      303.40      281.55     22.41 o 
   5   8   0        6.78       11.27      7.64 o 
   6   8   0       88.64       85.33     13.43 o 
   1   9   0        6.46        3.05      3.13 o 
   2   9   0      255.31      268.82     22.09 o 
   3   9   0       81.92       82.93      7.99 o 
   4   9   0       48.20       35.97     12.77 o 
   5   9   0       90.10      100.79     23.08 o 
   0  10   0       50.54       74.59     15.91 o 
   1  10   0        3.50        4.10      5.82 o 
   2  10   0        5.68        5.10      5.49 o 
   3  10   0       39.33       41.33     21.16 o 
  -7   0   1       27.57       23.05     24.14 o 
  -5   0   1      768.91      779.70     65.89 o 
  -3   0   1      109.93      139.30     14.18 o 
  -1   0   1      974.79     1014.73     33.62 o 
   1   0   1     2868.84     2745.91    110.31 o 
   3   0   1      704.69      631.79     19.44 o 
   5   0   1      946.74      982.48     80.94 o 
   7   0   1      398.16      386.50     42.67 o 
  -8   1   1       54.96       56.16     33.69 o 
  -7   1   1       96.46      105.09     12.57 o 
  -6   1   1      565.03      554.40     26.86 o 
  -5   1   1      444.49      442.30     21.49 o 
  -4   1   1     1458.60     1543.53     35.15 o 
  -3   1   1      159.65      166.39      6.37 o 
  -2   1   1     2630.58     2704.70     55.15 o 
  -1   1   1     2022.58     1912.56     35.68 o 
   0   1   1      196.90      180.37      5.04 o 
   1   1   1      712.63      773.14     29.35 o 
   2   1   1     5795.09     5488.04     98.60 o 
   3   1   1      106.03       79.79     29.66 o 
   4   1   1      151.18      402.68     75.39 o 
   5   1   1       24.96       33.55      8.57 o 
   6   1   1        3.01       12.06      7.11 o 
   7   1   1      227.28      241.25     22.54 o 
   8   1   1       29.72       11.05     19.40 o 
  -8   2   1      207.96      180.54     35.61 o 
  -7   2   1      275.57      265.63     46.93 o 
  -6   2   1     1683.36     1776.74     69.67 o 
  -5   2   1       27.59       36.89     11.94 o 
  -4   2   1      166.85      180.76      7.49 o 
  -3   2   1      708.11      693.98     16.36 o 
  -2   2   1        4.99        1.47      1.20 o 
  -1   2   1      290.90      397.88     27.02 o 
   1   2   1     6081.98     5818.38    297.57 o 
   2   2   1      622.67      549.45     14.73 o 
   3   2   1      124.06      115.88      9.79 o 
   4   2   1     1633.95     1812.30     41.34 o 
   5   2   1     1033.84     1091.48     35.36 o 
   6   2   1        8.03       10.43      8.20 o 
   7   2   1       74.90       70.87     45.17 o 
   8   2   1       47.43       46.41     34.51 o 
  -8   3   1      230.45      208.90     40.68 o 
  -7   3   1       75.85       73.23     46.37 o 
  -6   3   1      347.51      340.66     22.29 o 
  -5   3   1      876.44      911.04     50.10 o 
  -4   3   1     4008.92     4099.42    162.87 o 
  -3   3   1       63.74      103.18     21.70 o 
  -2   3   1      156.41      182.72      5.83 o 
  -1   3   1        0.05       50.03     16.16 o 
   0   3   1     1420.14     1361.99     47.64 o 
   1   3   1      515.70      438.72     13.91 o 
   2   3   1     2649.29     2307.32     59.88 o 
   3   3   1       77.14       72.61      8.17 o 
   4   3   1      308.20      339.26     14.44 o 
   5   3   1      254.72      263.50     13.73 o 
   6   3   1      428.46      438.93     29.55 o 
   7   3   1      232.96      235.46     32.86 o 
   8   3   1        3.76        8.97     21.60 o 
  -8   4   1        0.73        8.19     20.09 o 
  -7   4   1        0.33        9.55     17.97 o 
  -6   4   1      332.29      322.60     27.82 o 
  -5   4   1       46.98       46.06     11.98 o 
  -4   4   1        8.36       23.29     10.03 o 
  -3   4   1       25.06      104.36     33.08 o 
  -2   4   1      597.63      704.51     32.09 o 
  -1   4   1       43.60      246.87     75.16 o 
   0   4   1       21.24       19.46      5.07 o 
   1   4   1     2158.86     1983.25     54.34 o 
   2   4   1     3437.27     3264.11     71.09 o 
   3   4   1       45.86      166.67     39.86 o 
   4   4   1      400.47      361.09     14.40 o 
   5   4   1      140.35      196.41     26.65 o 
   6   4   1        3.75        3.74      5.28 o 
   7   4   1        8.77        9.67     10.65 o 
   8   4   1       84.01       98.90     39.74 o 
  -7   5   1       10.04        5.36     18.15 o 
  -6   5   1      250.97      221.37     25.28 o 
  -5   5   1       75.73      129.52     23.14 o 
  -4   5   1     1028.40     1038.46     40.88 o 
  -3   5   1      155.83      161.04     12.38 o 
  -2   5   1      908.00      893.93     17.64 o 
  -1   5   1      252.19      268.23      8.50 o 
   0   5   1      632.83      644.08     13.46 o 
   1   5   1      201.64      204.13      6.96 o 
   2   5   1      431.59      454.04     30.27 o 
   3   5   1      231.39      288.77     24.90 o 
   4   5   1       17.04       39.82     11.35 o 
   5   5   1      184.88      178.99     13.26 o 
   6   5   1       24.09       26.78     13.34 o 
   7   5   1       33.11       22.31     24.40 o 
  -7   6   1      214.55      207.08     30.97 o 
  -6   6   1      238.06      246.89     24.75 o 
  -5   6   1       64.37       65.99      8.32 o 
  -4   6   1       29.21       44.64     10.39 o 
  -3   6   1       15.54       20.89      8.54 o 
  -2   6   1      290.74      313.22      9.31 o 
  -1   6   1      149.98      173.98      9.65 o 
   0   6   1      764.24      840.42     34.04 o 
   1   6   1      413.85      405.63     19.08 o 
   2   6   1      451.40      467.92     15.50 o 
   3   6   1      329.38      298.72     15.74 o 
   4   6   1      793.20      782.77     32.11 o 
   5   6   1      716.32      692.86     41.21 o 
   6   6   1       21.90       18.48     14.15 o 
   7   6   1       23.12       26.87     21.16 o 
  -6   7   1       75.64       66.89     36.90 o 
  -5   7   1      223.35      214.20     20.85 o 
  -4   7   1      228.12      268.75     19.85 o 
  -3   7   1      456.67      475.45     24.31 o 
  -2   7   1      135.42      123.67     14.65 o 
  -1   7   1     1333.24     1267.52     42.96 o 
   0   7   1      356.63      334.36     14.00 o 
   1   7   1      302.66      398.30     29.95 o 
   2   7   1      494.96      477.18     18.36 o 
   3   7   1      189.45      195.33     14.46 o 
   4   7   1      654.65      653.96     39.37 o 
   5   7   1      168.96      161.25     24.08 o 
   6   7   1        2.68        8.43      7.57 o 
  -6   8   1       17.96       14.49      9.35 o 
  -5   8   1       82.53       83.27     11.27 o 
  -4   8   1        9.57       18.60      7.94 o 
  -3   8   1        2.02       11.15      6.93 o 
  -2   8   1       13.27        7.76      5.24 o 
  -1   8   1        0.35        9.94      5.52 o 
   0   8   1      301.65      300.63     12.92 o 
   1   8   1      187.08      172.43     12.11 o 
   2   8   1       29.45       25.20     11.97 o 
   3   8   1        0.57       12.94      5.69 o 
   4   8   1       10.18       12.41      6.03 o 
   5   8   1      340.57      361.64     21.14 o 
   6   8   1      135.04      165.36     28.16 o 
  -5   9   1      293.82      298.70     21.86 o 
  -4   9   1       19.89       12.00      8.09 o 
  -3   9   1       63.04       54.82     11.64 o 
  -2   9   1       33.31       32.94      7.50 o 
  -1   9   1       51.71       77.02      8.40 o 
   0   9   1      146.59      137.92      6.35 o 
   1   9   1      170.64      158.83      6.99 o 
   2   9   1        1.54        2.24      2.74 o 
   3   9   1      264.45      289.25     20.62 o 
   4   9   1        0.01        5.56      4.15 o 
   5   9   1       40.43       36.83     12.37 o 
  -3  10   1      107.48       90.91     12.57 o 
  -2  10   1       59.32       56.63     14.87 o 
  -1  10   1        2.58        5.33      5.85 o 
   0  10   1      118.89      101.23     15.88 o 
   1  10   1      148.51      147.53     12.77 o 
   2  10   1        8.92        4.55      7.47 o 
   3  10   1      185.22      185.79     18.97 o 
   0  11   1      154.80      134.82     15.08 o 
  -8   0   2      873.20      884.84    112.24 o 
  -6   0   2      244.14      257.28     61.44 o 
  -4   0   2     1838.04     1978.19     74.68 o 
  -2   0   2    35039.70    29789.80    934.39 o 
   0   0   2       81.97       78.21      2.38 o 
   2   0   2     1261.15     1441.82     42.77 o 
   4   0   2     3063.38     3085.06    169.12 o 
   6   0   2      511.87      516.35     45.54 o 
   8   0   2      345.87      407.41     62.32 o 
  -8   1   2       83.81       75.19     19.40 o 
  -7   1   2        0.04        4.97      7.89 o 
  -6   1   2     1794.36     1848.03     80.55 o 
  -5   1   2      133.09      131.91     11.58 o 
  -4   1   2     3439.33     3377.88     92.91 o 
  -3   1   2     2241.84     2195.76    101.75 o 
  -2   1   2     9090.25     8506.56    147.06 o 
  -1   1   2       15.44       14.32      1.28 o 
   1   1   2      558.88      538.96     15.34 o 
   2   1   2       55.81       44.84      5.08 o 
   3   1   2     2484.37     2447.63     78.51 o 
   4   1   2       91.91      101.07     12.38 o 
   5   1   2      103.36       97.81      8.53 o 
   6   1   2     1090.17     1125.97     56.61 o 
   7   1   2      155.50      144.87     16.54 o 
   8   1   2       62.87       35.22     36.75 o 
  -8   2   2       16.81       15.34     26.42 o 
  -7   2   2       97.10       95.01     33.99 o 
  -6   2   2     1276.98     1272.11     60.23 o 
  -5   2   2      461.11      470.61     17.99 o 
  -4   2   2      954.78     1017.51     27.08 o 
  -3   2   2      108.79       91.52      8.93 o 
  -2   2   2      569.78      582.52      9.49 o 
  -1   2   2     2357.08     2158.55     43.62 o 
   0   2   2     2161.79     2051.16     30.08 o 
   1   2   2     3597.53     3532.54     54.56 o 
   2   2   2      434.44      395.10      8.23 o 
   3   2   2      125.93      152.48     11.76 o 
   4   2   2      968.03     1008.85     29.01 o 
   5   2   2      757.60      887.78     33.91 o 
   6   2   2      212.83      215.18     15.31 o 
   7   2   2      280.81      295.86     68.25 o 
   8   2   2       25.93       34.83     19.51 o 
  -8   3   2        1.69        3.22     18.76 o 
  -7   3   2       95.29       98.52     25.86 o 
  -6   3   2       12.25       21.45     14.21 o 
  -5   3   2        9.21       16.19      5.00 o 
  -4   3   2      725.39      758.48     35.24 o 
  -3   3   2      157.68      157.92     11.81 o 
  -2   3   2      349.80      378.34     11.26 o 
  -1   3   2     1623.26     1693.99     82.72 o 
   0   3   2       23.86       30.34      3.28 o 
   1   3   2     8396.64     7927.25    462.06 o 
   2   3   2      677.74      802.44     16.72 o 
   3   3   2      300.19      378.31     14.95 o 
   4   3   2       19.61       79.65     15.80 o 
   5   3   2       23.42       29.23      8.40 o 
   6   3   2       92.63       82.54     12.26 o 
   7   3   2      761.04      778.71     82.51 o 
   8   3   2        0.03       12.44     20.90 o 
  -8   4   2        2.98        4.21     12.83 o 
  -7   4   2       11.85       21.40     16.14 o 
  -6   4   2       39.82       30.38     20.80 o 
  -5   4   2      789.73      774.36     42.13 o 
  -4   4   2        5.08       41.02     11.86 o 
  -3   4   2     1708.20     1708.08     43.50 o 
  -2   4   2     1163.37     1172.66     30.66 o 
  -1   4   2      703.22      678.53     20.88 o 
   0   4   2      292.62      311.52      9.15 o 
   1   4   2      166.40      164.15     13.96 o 
   2   4   2       36.91       47.20      6.28 o 
   3   4   2      102.05      130.21      6.77 o 
   4   4   2       62.33      144.84     23.73 o 
   5   4   2     2139.76     2139.65     89.87 o 
   6   4   2       10.91       15.08      9.87 o 
   7   4   2      175.00      160.01     37.84 o 
   8   4   2       32.66       33.28     27.38 o 
  -7   5   2       10.73       22.75     17.92 o 
  -6   5   2      202.80      171.33     19.22 o 
  -5   5   2       64.86       65.44     12.70 o 
  -4   5   2      359.88      347.83     19.06 o 
  -3   5   2     1396.26     1290.33     64.26 o 
  -2   5   2     1123.42     1110.37     32.55 o 
  -1   5   2      388.88      447.26     12.92 o 
   0   5   2        0.05        2.18      2.41 o 
   1   5   2      617.44      666.67     15.33 o 
   2   5   2       79.66      193.10     50.54 o 
   3   5   2     1498.22     1394.60     44.15 o 
   4   5   2        0.18       31.52      7.37 o 
   5   5   2       24.50       47.51     11.91 o 
   6   5   2        3.51        1.96      5.83 o 
   7   5   2      214.24      189.91     21.89 o 
  -7   6   2       20.70       13.82     18.83 o 
  -6   6   2       93.56       71.62      7.99 o 
  -5   6   2      151.11      179.44     13.60 o 
  -4   6   2      454.22      488.47     25.13 o 
  -3   6   2      183.71      205.17     15.59 o 
  -2   6   2       29.63       56.14     15.15 o 
  -1   6   2      581.31      518.91     22.24 o 
   0   6   2        0.67        2.08      2.84 o 
   1   6   2       30.15       77.11     18.15 o 
   2   6   2      805.78      861.35     44.40 o 
   3   6   2       10.11       21.97      6.94 o 
   4   6   2      346.35      320.95     16.65 o 
   5   6   2      112.64      130.82     15.17 o 
   6   6   2      136.33      132.81     20.24 o 
   7   6   2        1.24        0.68      7.85 o 
  -6   7   2      250.73      244.52     24.13 o 
  -5   7   2       10.30       12.60      6.56 o 
  -4   7   2      217.54      248.02     20.39 o 
  -3   7   2       79.48       89.43     14.09 o 
  -2   7   2      352.24      399.69     38.01 o 
  -1   7   2       36.01       51.58     11.03 o 
   0   7   2      154.51      163.85     16.51 o 
   1   7   2      152.18      161.11     15.78 o 
   2   7   2     1532.61     1468.55     47.03 o 
   3   7   2       25.44       67.50     14.71 o 
   4   7   2     1310.21     1382.29     34.43 o 
   5   7   2      288.90      257.77     27.41 o 
   6   7   2      176.88      141.24     16.19 o 
  -6   8   2      325.92      352.48     21.67 o 
  -5   8   2       91.13      141.48     14.58 o 
  -4   8   2        3.90        3.53      3.87 o 
  -3   8   2      314.26      308.51     18.95 o 
  -2   8   2      386.57      397.72     25.08 o 
  -1   8   2      254.91      237.88     12.45 o 
   0   8   2        0.07        1.13      2.00 o 
   1   8   2      105.00      106.09      9.16 o 
   2   8   2       75.10      104.67     10.35 o 
   3   8   2        0.83        5.92      4.11 o 
   4   8   2      359.43      336.66     26.29 o 
   5   8   2        0.75        6.50      6.01 o 
   6   8   2     1016.99      998.61     33.67 o 
  -5   9   2       20.25       12.62     12.46 o 
  -4   9   2       93.40       81.60     14.34 o 
  -3   9   2       68.75       81.69     16.34 o 
  -2   9   2        1.81        1.53      5.61 o 
  -1   9   2        3.04        2.69      2.81 o 
   0   9   2      768.35      818.16     50.73 o 
   1   9   2        3.42        3.93      3.01 o 
   2   9   2        5.88        3.88      3.48 o 
   3   9   2        0.35        0.66      2.26 o 
   4   9   2       52.38       55.12      7.81 o 
   5   9   2       40.34       30.76     22.99 o 
  -3  10   2      111.33      104.96     12.97 o 
  -2  10   2      105.40      112.80     14.93 o 
  -1  10   2      289.15      297.92     17.99 o 
   0  10   2      220.05      247.51     25.31 o 
   1  10   2      229.01      229.59     18.82 o 
   2  10   2        8.31        7.51      8.80 o 
   3  10   2      318.24      313.81     24.62 o 
   0  11   2        2.15        1.28      8.92 o 
  -7   0   3     1149.26     1177.08     50.84 o 
  -5   0   3       71.53       57.19     36.34 o 
  -3   0   3     2816.22     2731.73     76.99 o 
   1   0   3     2089.97     1884.05     54.05 o 
   3   0   3      850.78      810.31     32.20 o 
   5   0   3      126.18      175.94     92.32 o 
   7   0   3      394.98      412.50     43.03 o 
  -8   1   3       33.45       21.66     19.03 o 
  -7   1   3       63.46       65.27     18.19 o 
  -6   1   3        1.97        2.95      8.10 o 
  -5   1   3       47.24       51.40     11.90 o 
  -4   1   3      355.95      361.31     12.81 o 
  -3   1   3       17.61       10.60      8.06 o 
  -2   1   3     1027.87     1028.20     16.85 o 
  -1   1   3       72.86      100.92     13.17 o 
   0   1   3     2565.05     2414.94     34.59 o 
   2   1   3       13.83       25.69      1.81 o 
   3   1   3     2707.50     2816.59     81.17 o 
   4   1   3      393.78      397.86     16.93 o 
   5   1   3       15.67       86.48     36.97 o 
   6   1   3        3.78        8.43      9.13 o 
   7   1   3      829.64      908.92     57.59 o 
   8   1   3        6.58       12.79     16.24 o 
  -8   2   3      316.74      347.82     45.09 o 
  -7   2   3       46.81       60.23     30.14 o 
  -6   2   3       19.19       21.44     11.65 o 
  -5   2   3     1865.08     1857.38     53.99 o 
  -4   2   3       57.43       90.18     16.68 o 
  -3   2   3      100.43       87.95      8.99 o 
  -2   2   3     1013.78     1024.82     19.37 o 
  -1   2   3     3366.46     3016.25     44.06 o 
   0   2   3      332.39      355.71      6.96 o 
   1   2   3     2635.40     2707.60     39.50 o 
   2   2   3     2368.91     2283.73     31.73 o 
   3   2   3      828.45      894.95     38.39 o 
   4   2   3        0.24       31.93      7.93 o 
   5   2   3       29.40       27.58      9.97 o 
   6   2   3        2.91        4.28      2.90 o 
   7   2   3      266.68      277.20     36.71 o 
   8   2   3      155.93      141.94     24.86 o 
  -8   3   3       12.02        7.36     26.04 o 
  -7   3   3      102.35      105.21     27.59 o 
  -6   3   3      164.30      165.59     24.61 o 
  -5   3   3      185.56      181.73     20.60 o 
  -4   3   3     1060.39     1132.43     58.69 o 
  -3   3   3      474.03      502.66     11.57 o 
  -2   3   3      292.83      342.59      7.17 o 
  -1   3   3       72.51      351.02     23.32 o 
   0   3   3      423.35      413.02      8.33 o 
   1   3   3     4918.08     4655.69     76.01 o 
   2   3   3      965.34      948.02     24.62 o 
   3   3   3     2609.69     2750.22     64.17 o 
   4   3   3      286.73      288.43     14.22 o 
   5   3   3        0.99      173.11     52.44 o 
   6   3   3        5.90       12.44      5.48 o 
   7   3   3     1242.47     1322.17    137.69 o 
   8   3   3       50.09       60.02     39.68 o 
  -8   4   3       40.92       27.41     41.62 o 
  -7   4   3        1.16       -2.16     11.52 o 
  -6   4   3       92.05       99.81     51.38 o 
  -5   4   3        6.66       41.91     20.00 o 
  -4   4   3     1333.39     1319.44     56.72 o 
  -3   4   3      123.17      126.14      8.89 o 
  -2   4   3      782.86      764.76     18.65 o 
  -1   4   3      226.79      324.23     12.51 o 
   0   4   3     2105.27     2037.54     35.84 o 
   1   4   3      910.22      913.22     18.56 o 
   2   4   3       92.21      109.61      8.22 o 
   3   4   3       45.11      104.36     11.11 o 
   4   4   3        0.12        4.56      4.02 o 
   5   4   3      193.49      197.55     22.27 o 
   6   4   3      289.90      330.51     25.94 o 
   7   4   3      163.53      171.83     21.52 o 
   8   4   3      125.29      113.86     34.35 o 
  -7   5   3      304.41      320.11     58.28 o 
  -6   5   3        4.74        8.41      5.37 o 
  -5   5   3      605.03      598.14     38.58 o 
  -4   5   3      550.86      569.88     29.82 o 
  -3   5   3      174.40      289.84     43.06 o 
  -2   5   3     1658.62     1580.63     42.39 o 
  -1   5   3     1104.42     1239.30     27.87 o 
   0   5   3       81.52       86.81      5.60 o 
   1   5   3      715.01      781.61     17.78 o 
   2   5   3      828.64      932.24     31.02 o 
   3   5   3      103.60      105.90      9.18 o 
   4   5   3     1137.67     1102.97     45.98 o 
   5   5   3      420.37      453.90     24.86 o 
   6   5   3       11.55        1.79      9.68 o 
   7   5   3       16.00        7.92     12.15 o 
  -7   6   3       58.70       36.01     32.04 o 
  -6   6   3      110.88       91.81     12.49 o 
  -5   6   3       10.96       11.50      7.29 o 
  -4   6   3       77.21       93.66     20.38 o 
  -3   6   3      213.44      196.47     15.90 o 
  -2   6   3     1875.38     1826.45     44.11 o 
  -1   6   3     1291.80     1246.16     49.04 o 
   0   6   3     1358.61     1416.27     55.78 o 
   1   6   3      136.08      219.74     34.39 o 
   2   6   3      217.32      272.72     31.56 o 
   3   6   3      280.58      317.89     15.57 o 
   4   6   3      410.60      383.25     18.78 o 
   5   6   3      336.16      323.91     24.40 o 
   6   6   3      239.43      257.65     36.74 o 
   7   6   3      128.64      145.99     24.55 o 
  -6   7   3      233.44      216.96     21.36 o 
  -5   7   3       31.13       46.41     10.06 o 
  -4   7   3       96.38      163.43     20.20 o 
  -3   7   3      449.04      441.44     20.26 o 
  -2   7   3       78.58       91.42     20.65 o 
  -1   7   3        8.25       23.32      9.57 o 
   0   7   3      432.52      482.98     18.23 o 
   1   7   3      344.98      320.40     12.32 o 
   2   7   3      568.64      558.12     21.86 o 
   3   7   3      522.68      489.65     24.93 o 
   4   7   3       66.67      101.07     13.91 o 
   5   7   3      472.92      497.04     41.53 o 
   6   7   3        1.63        4.75      8.79 o 
  -6   8   3       23.71       19.01     23.54 o 
  -5   8   3       40.28       36.44     20.77 o 
  -4   8   3        7.90       22.56      9.77 o 
  -3   8   3       89.72       73.42      7.41 o 
  -2   8   3       26.58       26.11      9.90 o 
  -1   8   3      326.46      316.14     14.74 o 
   0   8   3       18.50       10.09      4.43 o 
   1   8   3       46.50       91.07     10.49 o 
   2   8   3       13.50       13.20      5.81 o 
   3   8   3      374.62      396.07     21.67 o 
   4   8   3      349.78      315.04     19.74 o 
   5   8   3       59.32       54.51     10.83 o 
   6   8   3       54.27       28.91     18.77 o 
  -5   9   3      107.67       97.95     16.57 o 
  -4   9   3       17.17       14.05     10.71 o 
  -3   9   3       37.50       37.60     25.89 o 
  -2   9   3        2.55        3.41      3.90 o 
  -1   9   3      221.59      209.27     14.38 o 
   0   9   3      203.74      202.17     14.12 o 
   1   9   3      190.29      199.39     12.30 o 
   2   9   3       13.18       13.99      8.55 o 
   3   9   3       13.53        9.34      7.88 o 
   4   9   3       10.06        8.66      6.05 o 
   5   9   3      119.20      111.77     11.00 o 
  -3  10   3       14.81       34.86     11.18 o 
  -2  10   3        1.32        3.09      4.24 o 
  -1  10   3      187.54      204.33     14.01 o 
   0  10   3       14.32       11.06     11.91 o 
   1  10   3       89.48       96.25     10.05 o 
   2  10   3        0.12        3.03      4.83 o 
   3  10   3       99.11       99.54     15.78 o 
  -8   0   4       19.10       32.71     34.19 o 
  -6   0   4     1369.42     1282.73     79.43 o 
  -4   0   4     2020.32     2364.09    105.72 o 
  -2   0   4     8587.85     8361.82    432.24 o 
   0   0   4      112.49      100.00      3.87 o 
   2   0   4     5419.10     5302.98    241.74 o 
   4   0   4       39.56       61.96      9.35 o 
   6   0   4      827.28      880.69     64.30 o 
   8   0   4       33.40       25.55     24.00 o 
  -8   1   4       83.37       76.40     31.81 o 
  -7   1   4       25.26       15.52      9.44 o 
  -6   1   4      139.74      145.84     14.47 o 
  -5   1   4     1349.05     1413.84     45.26 o 
  -4   1   4      198.46      200.13      7.97 o 
  -3   1   4      308.96      385.36     18.60 o 
  -2   1   4     2091.94     1847.19     26.87 o 
  -1   1   4     1616.38     1719.20     39.86 o 
   0   1   4       51.23       50.80      1.60 o 
   1   1   4     6298.71     5748.42    175.15 o 
   2   1   4       17.38        8.11      2.68 o 
   3   1   4      784.08      829.04     58.25 o 
   4   1   4      254.96      258.48     12.46 o 
   5   1   4       36.61      189.26     61.87 o 
   6   1   4      708.80      686.98     48.17 o 
   7   1   4        0.79        5.67     12.10 o 
   8   1   4       91.33       72.47     49.15 o 
  -8   2   4      397.35      386.36     34.16 o 
  -7   2   4      159.94      145.90     26.06 o 
  -6   2   4      596.41      604.82     35.69 o 
  -5   2   4        0.03        0.63      3.97 o 
  -4   2   4      397.53      389.30     15.63 o 
  -3   2   4     2710.39     2724.58     46.92 o 
  -2   2   4       23.09       32.12      3.25 o 
  -1   2   4       42.04      287.66     13.18 o 
   0   2   4      601.24      574.22     14.61 o 
   1   2   4     7371.22     6714.76    209.28 o 
   2   2   4     1510.32     1575.88     33.68 o 
   3   2   4     1835.59     1930.33     44.15 o 
   4   2   4      230.13      204.70      7.09 o 
   5   2   4       95.71      251.35     41.58 o 
   6   2   4       56.80       68.72     21.52 o 
   7   2   4      309.40      305.46     68.04 o 
   8   2   4      213.06      200.75     55.54 o 
  -8   3   4       63.54       43.05     31.00 o 
  -7   3   4       19.13       26.75     19.03 o 
  -6   3   4      187.74      157.40     28.77 o 
  -5   3   4     2392.26     2388.64     90.49 o 
  -4   3   4       36.95       51.78      6.09 o 
  -3   3   4      209.22      291.21     23.94 o 
  -2   3   4      116.86      125.65      4.04 o 
  -1   3   4      105.12      209.70     20.87 o 
   0   3   4        9.10       17.01      3.82 o 
   1   3   4     1557.33     1403.33     18.29 o 
   2   3   4      417.43      460.02     23.70 o 
   3   3   4      826.96      888.51     27.51 o 
   4   3   4       25.67       42.88      4.54 o 
   5   3   4      834.03      778.84     36.97 o 
   6   3   4        0.02       -1.68      4.07 o 
   7   3   4       87.58       77.23     36.24 o 
   8   3   4       30.01       30.03     32.02 o 
  -8   4   4       18.21        8.78     23.35 o 
  -7   4   4      100.09       85.17     57.32 o 
  -6   4   4        1.34        9.22     20.05 o 
  -5   4   4      822.36      816.37     52.87 o 
  -4   4   4       67.07       70.92     14.38 o 
  -3   4   4      829.92      907.65     22.83 o 
  -2   4   4      171.77      164.72     11.44 o 
  -1   4   4      246.27      224.45     14.83 o 
   0   4   4      142.33      163.27     11.65 o 
   1   4   4      180.41      257.91     17.51 o 
   2   4   4       81.16       70.75      6.81 o 
   3   4   4     1404.54     1386.66     60.80 o 
   4   4   4       89.79      104.29     12.71 o 
   5   4   4       82.49       77.28     16.19 o 
   6   4   4      125.20      146.35     18.59 o 
   7   4   4      102.71      127.48     21.33 o 
   8   4   4       21.25       24.91     27.55 o 
  -7   5   4        8.52        9.31     14.80 o 
  -6   5   4       11.06       10.97     15.70 o 
  -5   5   4      689.23      683.28     47.26 o 
  -4   5   4      238.22      316.45     26.08 o 
  -3   5   4       51.82       49.48      8.57 o 
  -2   5   4        0.16       17.11      9.38 o 
  -1   5   4        9.26      154.88     11.99 o 
   0   5   4       14.00       10.78      3.94 o 
   1   5   4     2817.79     2655.81     57.45 o 
   2   5   4      284.78      287.23     13.88 o 
   3   5   4      326.10      332.21     15.00 o 
   4   5   4        3.01      307.35     77.18 o 
   5   5   4      269.47      249.83     20.01 o 
   6   5   4      223.16      219.99     30.82 o 
   7   5   4       20.50       13.39     11.05 o 
  -7   6   4       29.56       21.54     19.39 o 
  -6   6   4      439.15      468.11     36.75 o 
  -5   6   4       52.24       70.70     12.46 o 
  -4   6   4       34.83       52.81     18.10 o 
  -3   6   4      912.31      844.60     35.39 o 
  -2   6   4        2.28        5.10      2.45 o 
  -1   6   4       61.53      106.54     12.25 o 
   0   6   4     1843.61     1842.00     78.52 o 
   1   6   4      645.77      641.44     18.11 o 
   2   6   4       39.22       47.49      7.28 o 
   3   6   4      998.68     1042.59     47.37 o 
   4   6   4      227.97      258.97     17.28 o 
   5   6   4        0.87        3.62      5.95 o 
   6   6   4        2.75        4.89      5.26 o 
   7   6   4       34.19       23.77     17.26 o 
  -6   7   4      241.80      246.19     19.87 o 
  -5   7   4      341.07      344.62     28.75 o 
  -4   7   4      769.05      745.04     38.22 o 
  -3   7   4      110.15      170.66     15.03 o 
  -2   7   4       78.43      132.83     14.45 o 
  -1   7   4       38.45       47.56      8.84 o 
   0   7   4     1312.69     1397.21     44.50 o 
   1   7   4      228.78      211.30     16.34 o 
   2   7   4     2909.00     2516.80    133.31 o 
   3   7   4        0.64       52.94     11.87 o 
   4   7   4      107.69       99.80      9.46 o 
   5   7   4       14.99       50.61     14.20 o 
   6   7   4       13.87       10.81      9.10 o 
  -6   8   4        4.25        5.93      7.80 o 
  -5   8   4        1.39        3.90      4.52 o 
  -4   8   4       28.76       46.01     15.03 o 
  -3   8   4       31.81       35.85     20.44 o 
  -2   8   4       19.19       17.05      8.61 o 
  -1   8   4      283.57      275.08     12.31 o 
   0   8   4     1146.65     1172.68     44.26 o 
   1   8   4      183.46      185.02     10.32 o 
   2   8   4       95.05       84.28      8.87 o 
   3   8   4      166.86      170.51     10.24 o 
   4   8   4      248.82      246.91     17.37 o 
   5   8   4       85.03       87.47     10.93 o 
  -5   9   4        0.05        6.80      9.49 o 
  -4   9   4        0.44        1.41      3.76 o 
  -3   9   4       54.66       39.45     21.78 o 
  -2   9   4      316.14      300.39     25.94 o 
  -1   9   4       55.34       41.48     18.35 o 
   0   9   4      153.36      162.28      7.95 o 
   1   9   4       57.30       44.70     11.71 o 
   2   9   4        1.74        6.63      5.26 o 
   3   9   4       48.46       47.08      9.36 o 
   4   9   4       48.37       32.75     16.18 o 
  -3  10   4        2.71        5.12      4.35 o 
  -2  10   4      120.97      115.62     15.01 o 
  -1  10   4       99.23      125.51     11.06 o 
   0  10   4      711.36      771.41     37.27 o 
   1  10   4      265.98      262.69     14.36 o 
   2  10   4       23.88       18.78     13.50 o 
   3  10   4        4.19        3.90      4.30 o 
  -7   0   5       13.12        9.54     10.74 o 
  -5   0   5      193.30      200.25     45.76 o 
  -3   0   5    11282.51    11088.47    345.88 o 
  -1   0   5     7724.65     7578.40    145.15 o 
   1   0   5     6719.65     6755.80    210.58 o 
   3   0   5       25.96       37.06      5.23 o 
   5   0   5      226.75      272.52    199.47 o 
   7   0   5     1256.90     1406.79     76.59 o 
  -8   1   5       36.99       28.28     22.05 o 
  -7   1   5       10.83       15.77      9.50 o 
  -6   1   5      154.68      158.61     18.93 o 
  -5   1   5     1545.40     1489.20     45.24 o 
  -4   1   5      158.89      135.51      6.88 o 
  -3   1   5     3537.79     3536.27     71.30 o 
  -2   1   5       73.57       96.85      5.00 o 
  -1   1   5     2297.03     2202.47     31.32 o 
   0   1   5     1393.96     1377.25     19.21 o 
   1   1   5     3047.46     2926.39     39.52 o 
   2   1   5     1506.88     1419.24     35.28 o 
   3   1   5      833.77      811.27     20.55 o 
   4   1   5       18.37       40.97     13.91 o 
   5   1   5      431.65      423.53     41.36 o 
   6   1   5      154.46      157.23     50.59 o 
   7   1   5       54.43       41.41     28.86 o 
   8   1   5       36.38       27.06     30.20 o 
  -8   2   5        1.96        4.97      8.93 o 
  -7   2   5      324.57      289.41     34.17 o 
  -6   2   5        1.74        6.10      5.51 o 
  -5   2   5     1717.74     1723.52     66.43 o 
  -4   2   5       41.41       59.09      6.96 o 
  -3   2   5     3179.61     3119.01     54.41 o 
  -2   2   5      167.88      198.21      7.74 o 
  -1   2   5     2416.53     2722.93     54.83 o 
   0   2   5     1864.56     1759.23     29.56 o 
   1   2   5    11277.80    11131.39    355.45 o 
   2   2   5     1397.67     1432.65     29.91 o 
   3   2   5       60.72       71.76     27.08 o 
   4   2   5       33.96       52.88      4.68 o 
   5   2   5     1011.75      974.75     52.69 o 
   6   2   5       11.60       15.39     12.26 o 
   7   2   5      255.90      268.53     46.24 o 
   8   2   5       40.73       43.22     37.64 o 
  -8   3   5      230.26      231.31     39.43 o 
  -7   3   5      150.88      167.93     49.41 o 
  -6   3   5       58.73       55.69     36.17 o 
  -5   3   5      128.27      142.78     23.71 o 
  -4   3   5      157.11      143.88     10.77 o 
  -3   3   5      164.25      161.09      7.04 o 
  -2   3   5     1581.31     1410.74     36.38 o 
  -1   3   5     5582.20     5353.23     70.45 o 
   0   3   5     1022.89      973.74     14.35 o 
   1   3   5        5.08       37.03     23.01 o 
   2   3   5      271.32      325.84     15.25 o 
   3   3   5      516.96      567.64     14.68 o 
   4   3   5       13.06       23.74      5.70 o 
   5   3   5      455.90      450.15     29.00 o 
   6   3   5      341.93      326.78     38.12 o 
   7   3   5       22.15       17.94     26.43 o 
   8   3   5      131.46      146.17     33.43 o 
  -8   4   5       49.04       20.87     28.75 o 
  -7   4   5        5.39        9.89     15.07 o 
  -6   4   5      885.72      951.54     78.83 o 
  -5   4   5       59.49       59.52     34.86 o 
  -4   4   5      641.00      651.40     27.59 o 
  -3   4   5       56.60       87.92     22.46 o 
  -2   4   5      684.06      677.87     24.13 o 
  -1   4   5     1412.53     1417.02     61.86 o 
   0   4   5       39.34       63.09      5.66 o 
   1   4   5      291.12      416.31     27.48 o 
   2   4   5     2553.51     2512.73     48.73 o 
   3   4   5      105.56      144.67     10.67 o 
   4   4   5     1257.84     1247.76     46.47 o 
   5   4   5        0.09        2.90      3.98 o 
   6   4   5      169.99      171.67     17.66 o 
   7   4   5      141.40      130.35     19.27 o 
   8   4   5      318.54      361.42     50.33 o 
  -7   5   5      110.96       72.65     32.94 o 
  -6   5   5      189.73      183.77     25.99 o 
  -5   5   5       75.89       65.74     31.42 o 
  -4   5   5     3699.14     3418.65    310.78 o 
  -3   5   5      217.04      234.52     10.48 o 
  -2   5   5      112.61      119.66     30.38 o 
  -1   5   5      108.28       87.74      3.93 o 
   0   5   5      385.91      411.61     11.54 o 
   1   5   5       87.66      100.38      5.52 o 
   2   5   5     2138.25     2124.74     82.90 o 
   3   5   5       64.47       71.28      6.99 o 
   4   5   5      116.62      107.63     11.89 o 
   5   5   5       89.76       83.01     10.30 o 
   6   5   5      293.75      314.01     28.76 o 
   7   5   5      159.32      143.17     16.35 o 
  -7   6   5       26.98       21.67     17.32 o 
  -6   6   5        3.20        3.99     12.45 o 
  -5   6   5       38.37       26.63     18.10 o 
  -4   6   5      297.34      304.03     21.68 o 
  -3   6   5       14.58       79.90     26.50 o 
  -2   6   5       50.25       42.02      6.41 o 
  -1   6   5      518.31      686.71     27.78 o 
   0   6   5      162.75      188.03      9.94 o 
   1   6   5     1788.56     1662.68     50.52 o 
   2   6   5      219.88      239.77     24.69 o 
   3   6   5       34.28       57.53     10.70 o 
   4   6   5      150.89      134.00     12.09 o 
   5   6   5      104.78      131.39     14.46 o 
   6   6   5      111.84       90.68     10.94 o 
   7   6   5       37.13       21.06     30.35 o 
  -6   7   5        2.62        2.96      8.33 o 
  -5   7   5      471.75      477.28     35.05 o 
  -4   7   5        9.38       19.55      9.56 o 
  -3   7   5      699.16      667.17     32.65 o 
  -2   7   5      566.84      541.51     25.10 o 
  -1   7   5       29.04       88.76     17.80 o 
   0   7   5       98.15      106.15     11.79 o 
   1   7   5      565.79      519.91     20.30 o 
   2   7   5       17.67       11.83      5.52 o 
   3   7   5      591.48      589.27     28.91 o 
   4   7   5      112.52      100.16      8.99 o 
   5   7   5       22.15       18.11     10.50 o 
   6   7   5       65.03       63.38     19.77 o 
  -5   8   5      171.43      165.44     12.88 o 
  -4   8   5        8.97       16.67      6.00 o 
  -3   8   5      363.37      358.56     27.76 o 
  -2   8   5      151.02      132.27     15.53 o 
  -1   8   5       21.42      101.17     26.66 o 
   0   8   5       56.25       55.85     13.06 o 
   1   8   5      962.95      922.52     53.30 o 
   2   8   5       61.90       48.76      5.61 o 
   3   8   5       58.28       58.15     10.91 o 
   4   8   5       30.92       29.96      8.74 o 
   5   8   5      519.37      517.74     78.19 o 
  -4   9   5       30.24       17.48     10.27 o 
  -3   9   5       80.74       74.99     12.86 o 
  -2   9   5       56.01       53.50     12.52 o 
  -1   9   5      411.91      410.37     33.79 o 
   0   9   5       70.19       79.90      9.98 o 
   1   9   5      222.74      248.87     24.22 o 
   2   9   5       54.39       45.49     14.15 o 
   3   9   5       44.29       49.10     10.80 o 
   4   9   5       33.12       27.04     17.52 o 
  -3  10   5       24.90       21.80     12.56 o 
  -2  10   5      104.43      105.40     15.01 o 
  -1  10   5        3.18        6.15      4.90 o 
   0  10   5       66.63       53.16     12.37 o 
   1  10   5       95.69       93.29      7.54 o 
   2  10   5       18.50       17.04     11.63 o 
   3  10   5       26.77       29.85     10.86 o 
  -8   0   6       19.14        3.83     17.19 o 
  -6   0   6      559.78      533.75     41.75 o 
  -4   0   6     2479.49     2687.12    294.70 o 
  -2   0   6      263.88      297.53     13.07 o 
   0   0   6      981.21      981.69     31.84 o 
   2   0   6       56.04       30.89      2.83 o 
   4   0   6      101.28      113.17     11.08 o 
   6   0   6      838.09      783.23    117.22 o 
   8   0   6       17.81       17.16     19.52 o 
  -8   1   6      209.88      201.96     22.24 o 
  -7   1   6        1.33        7.33      5.74 o 
  -6   1   6      211.68      223.94     16.87 o 
  -5   1   6        0.09       11.71     11.03 o 
  -4   1   6      340.36      314.25     15.83 o 
  -3   1   6       16.84       16.67      7.80 o 
  -2   1   6     4836.14     4866.52     67.34 o 
  -1   1   6       56.49      106.41     15.01 o 
   0   1   6     2820.23     2435.77     43.16 o 
   1   1   6     2016.42     1916.85     27.95 o 
   2   1   6      839.71      887.33     36.52 o 
   3   1   6      795.69      834.83     40.08 o 
   4   1   6      667.19      640.37     32.15 o 
   5   1   6       63.95      112.09     34.65 o 
   6   1   6      629.54      661.05     56.66 o 
   7   1   6        3.00        4.30     10.03 o 
   8   1   6       35.70       34.18     34.90 o 
  -8   2   6      606.00      599.73     79.98 o 
  -7   2   6      191.42      185.74     19.66 o 
  -6   2   6      484.63      457.97     28.45 o 
  -5   2   6      313.06      318.38     23.77 o 
  -4   2   6       16.74       22.46     10.25 o 
  -3   2   6     2363.15     2359.74     65.11 o 
  -2   2   6     1663.64     1538.73     36.18 o 
  -1   2   6     1309.14     1192.54     28.49 o 
   0   2   6       90.50       82.48      3.42 o 
   1   2   6     1555.41     1579.43     18.99 o 
   2   2   6      969.65      922.51     18.46 o 
   3   2   6       11.22       52.33     36.37 o 
   4   2   6      374.43      423.43     24.60 o 
   5   2   6      448.71      475.54     32.67 o 
   6   2   6      287.95      283.81     31.05 o 
   7   2   6       51.11       38.29     21.92 o 
   8   2   6      487.61      523.90     73.33 o 
  -8   3   6       63.49       53.76     48.55 o 
  -7   3   6      335.18      345.43     53.00 o 
  -6   3   6       98.05      107.63     40.16 o 
  -5   3   6      558.74      499.92     31.17 o 
  -4   3   6      303.65      308.26     18.33 o 
  -3   3   6      729.25      717.39     17.54 o 
  -2   3   6      139.24      140.05      9.81 o 
  -1   3   6      140.33      140.21      4.23 o 
   0   3   6       14.15       15.55      6.44 o 
   1   3   6        7.43        9.39      2.62 o 
   2   3   6      331.81      318.29      6.42 o 
   3   3   6     1002.20      982.96     29.02 o 
   4   3   6      173.12      229.90     17.66 o 
   5   3   6        6.33       11.72     10.70 o 
   6   3   6        0.54        1.38      3.86 o 
   7   3   6      342.28      349.64     39.72 o 
   8   3   6       32.03       36.96     33.01 o 
  -8   4   6        1.86        3.05     11.19 o 
  -7   4   6        4.33        1.36     15.19 o 
  -6   4   6       15.03       14.31     14.03 o 
  -5   4   6       53.69       48.04     27.76 o 
  -4   4   6       58.22      105.98     17.76 o 
  -3   4   6      559.92      536.72     24.29 o 
  -2   4   6        4.80        3.44      3.58 o 
  -1   4   6      132.38      204.63     13.95 o 
   0   4   6       73.37       81.44      6.47 o 
   1   4   6      142.38      148.67     10.48 o 
   2   4   6        5.01        3.23      1.94 o 
   3   4   6      220.99      259.51     14.17 o 
   4   4   6        1.75      188.60     30.79 o 
   5   4   6       64.62       68.57     14.60 o 
   6   4   6      132.33      137.40     12.71 o 
   7   4   6        0.45       10.19     11.09 o 
   8   4   6      130.59      115.58     47.67 o 
  -7   5   6       64.36       80.92     26.37 o 
  -6   5   6        0.14        5.05     15.63 o 
  -5   5   6       78.40       68.07     37.48 o 
  -4   5   6      200.46      190.33     26.28 o 
  -3   5   6      177.14      162.64     12.36 o 
  -2   5   6       61.25       92.73     14.27 o 
  -1   5   6     1229.68     1424.19     49.10 o 
   0   5   6       23.80       29.63      4.37 o 
   1   5   6     2310.52     2180.76     57.77 o 
   2   5   6     1236.04     1240.58     55.44 o 
   3   5   6      111.27      114.61     10.04 o 
   4   5   6       36.67       52.38      8.54 o 
   5   5   6      328.22      322.30     30.16 o 
   6   5   6        0.47       17.42     13.51 o 
   7   5   6      255.44      279.24     47.14 o 
  -7   6   6      134.48      115.16     16.30 o 
  -6   6   6       24.18       19.79     15.77 o 
  -5   6   6      340.72      357.46     38.71 o 
  -4   6   6       73.89       70.25     13.28 o 
  -3   6   6      308.38      312.47     15.90 o 
  -2   6   6      803.69      873.41     63.71 o 
  -1   6   6     1187.40     1201.63     49.41 o 
   0   6   6        4.70        5.83      3.20 o 
   1   6   6      281.03      368.06     30.66 o 
   2   6   6     1871.78     1744.25     63.74 o 
   3   6   6        2.06        1.82      2.81 o 
   4   6   6      126.80      146.69     15.38 o 
   5   6   6      670.73      604.33     50.28 o 
   6   6   6       65.65       59.97     18.96 o 
   7   6   6      158.34      156.39     22.21 o 
  -6   7   6       35.38       24.93     18.66 o 
  -5   7   6       26.15       22.08     15.14 o 
  -4   7   6       42.17       46.86     10.37 o 
  -3   7   6       13.42       31.27     17.47 o 
  -2   7   6        7.46        9.00      8.97 o 
  -1   7   6       20.28      106.15     39.02 o 
   0   7   6     2727.70     2862.96    107.34 o 
   1   7   6      921.01      917.61     35.48 o 
   2   7   6      271.86      243.58     13.25 o 
   3   7   6      150.56      126.93     13.63 o 
   4   7   6       11.65       25.21     11.82 o 
   5   7   6       27.21       21.72     10.87 o 
   6   7   6      469.55      441.60     30.65 o 
  -5   8   6      160.74      133.72     21.66 o 
  -4   8   6        1.72        3.33      5.27 o 
  -3   8   6        0.00        5.39      6.65 o 
  -2   8   6      312.57      298.70     31.63 o 
  -1   8   6      281.10      252.69     17.46 o 
   0   8   6      519.28      552.94     36.98 o 
   1   8   6        0.59        6.21      6.05 o 
   2   8   6      266.91      294.80     23.99 o 
   3   8   6      147.92      141.79     10.20 o 
   4   8   6       29.11       25.58      6.64 o 
   5   8   6      131.62      146.05     49.59 o 
  -4   9   6      246.98      248.38     30.28 o 
  -3   9   6      175.05      157.07     16.31 o 
  -2   9   6       49.21       35.72     20.76 o 
  -1   9   6        6.75        4.58      4.98 o 
   0   9   6        0.58        2.56      5.02 o 
   1   9   6        8.89        5.84      4.34 o 
   2   9   6       51.54       41.70     17.76 o 
   3   9   6        0.70       21.03      8.37 o 
   4   9   6      352.76      364.66     26.90 o 
  -3  10   6      166.97      168.92     12.83 o 
  -2  10   6      264.01      255.43     18.11 o 
  -1  10   6       74.14       71.27     16.41 o 
   0  10   6      276.96      282.32     18.92 o 
   1  10   6       73.05       67.44     12.17 o 
   2  10   6      160.67      166.88     14.78 o 
   3  10   6       80.34       87.13     13.45 o 
  -7   0   7      228.15      254.59     37.12 o 
  -5   0   7       50.87       46.48     23.87 o 
  -3   0   7       51.42       66.51     19.64 o 
  -1   0   7    15945.82    15677.67    493.53 o 
   1   0   7     1145.68     1917.15     80.16 o 
   3   0   7        0.61        5.89      3.05 o 
   5   0   7     3558.55     3381.15    270.64 o 
   7   0   7      598.71      655.35    122.02 o 
  -8   1   7       14.24       16.67     15.05 o 
  -7   1   7      796.98      843.83     66.44 o 
  -6   1   7       14.47       17.24     11.66 o 
  -5   1   7      310.19      361.20     22.26 o 
  -4   1   7      113.62      129.78     11.45 o 
  -3   1   7      671.11      725.63     19.60 o 
  -2   1   7     1112.52     1150.22     24.99 o 
  -1   1   7       24.52       25.33      4.38 o 
   0   1   7     2813.49     2743.36     39.00 o 
   1   1   7       35.95       15.48      2.07 o 
   2   1   7      296.03      372.36     14.66 o 
   3   1   7      264.52      267.01     29.74 o 
   4   1   7      119.04      152.80     14.00 o 
   5   1   7      377.37      381.20     34.31 o 
   6   1   7      265.83      238.82     33.33 o 
   7   1   7      143.36      115.80     57.19 o 
   8   1   7       15.92       11.01     14.39 o 
  -8   2   7       79.59       70.36     30.76 o 
  -7   2   7        0.07       10.74     12.99 o 
  -6   2   7       46.60       48.86     22.19 o 
  -5   2   7      143.80      138.31     22.36 o 
  -4   2   7      385.59      360.63     24.69 o 
  -3   2   7     1605.87     1560.29     49.05 o 
  -2   2   7       23.95       32.92      3.18 o 
  -1   2   7     1229.78     1374.35     23.09 o 
   0   2   7      811.87      799.22     13.27 o 
   1   2   7      840.61      946.95     16.00 o 
   2   2   7      332.78      312.06      7.85 o 
   3   2   7      422.25      418.92     11.47 o 
   4   2   7       53.82      117.70     11.09 o 
   5   2   7       45.57       54.11     13.65 o 
   6   2   7      367.87      332.21     40.63 o 
   7   2   7       28.64       35.66     29.87 o 
   8   2   7        5.08        8.93     14.05 o 
  -8   3   7      106.66      114.95     28.92 o 
  -7   3   7      282.86      284.17     35.28 o 
  -6   3   7      349.60      339.80     35.15 o 
  -5   3   7      211.16      200.78     21.57 o 
  -4   3   7     1190.50     1170.16     35.29 o 
  -3   3   7      503.57      525.55     16.38 o 
  -2   3   7      297.82      406.54     35.70 o 
  -1   3   7      170.64      225.73     14.73 o 
   0   3   7      116.30      125.25      5.53 o 
   1   3   7      818.51      959.94     25.51 o 
   2   3   7     2186.23     2204.73     43.51 o 
   3   3   7       17.29       36.06     14.00 o 
   4   3   7       13.25       18.73      7.55 o 
   5   3   7      162.63      204.28     23.91 o 
   6   3   7        0.07        5.68      6.81 o 
   7   3   7      126.02      134.23     21.30 o 
   8   3   7      826.08      844.91     59.92 o 
  -8   4   7      294.76      286.57     42.34 o 
  -7   4   7       16.79       16.16     13.00 o 
  -6   4   7       91.25       76.31     40.72 o 
  -5   4   7       81.29       72.03     34.21 o 
  -4   4   7     3471.86     3440.84    124.88 o 
  -3   4   7      351.30      358.74     16.74 o 
  -2   4   7        0.40        2.68      2.79 o 
  -1   4   7      952.32     1030.82     21.42 o 
   0   4   7       15.93       36.22     15.82 o 
   1   4   7      414.86      487.09     20.75 o 
   2   4   7     6812.06     6557.22    145.13 o 
   3   4   7       10.12       38.84     17.99 o 
   4   4   7      115.68      219.65     20.72 o 
   5   4   7      554.64      499.76     28.72 o 
   6   4   7      313.55      306.42     65.15 o 
   7   4   7       23.03       14.81     17.74 o 
  -7   5   7      154.21      119.57     31.57 o 
  -6   5   7      745.00      738.05     73.61 o 
  -5   5   7      689.67      638.20     54.40 o 
  -4   5   7      230.44      214.24     29.94 o 
  -3   5   7      543.92      520.04     20.31 o 
  -2   5   7      427.48      410.65     18.32 o 
  -1   5   7       19.31       26.91      2.81 o 
   0   5   7        0.75        2.62      1.51 o 
   1   5   7        6.88        6.32      3.00 o 
   2   5   7       77.09       78.22      8.11 o 
   3   5   7      164.99      156.77     15.18 o 
   4   5   7     1684.44     1620.09     67.41 o 
   5   5   7        2.16       26.55     13.25 o 
   6   5   7      157.43      143.21     10.74 o 
   7   5   7       37.15       36.07     24.30 o 
  -7   6   7       91.13       70.61     51.83 o 
  -6   6   7       12.08       12.05     12.93 o 
  -5   6   7       87.97       88.88     23.25 o 
  -4   6   7      176.07      180.54     21.17 o 
  -3   6   7        2.55        4.85      6.74 o 
  -2   6   7      100.12       89.38     10.80 o 
  -1   6   7      776.68      671.17     20.77 o 
   0   6   7      256.30      286.01     10.98 o 
   1   6   7       73.75      153.78     24.92 o 
   2   6   7      368.36      354.99     21.77 o 
   3   6   7       54.89      138.35     22.45 o 
   4   6   7       71.72      171.58     28.00 o 
   5   6   7       14.95       32.37     22.33 o 
   6   6   7       31.41       21.26     20.43 o 
   7   6   7        0.60        5.09      7.48 o 
  -6   7   7       22.72       20.57     24.09 o 
  -5   7   7       83.53       72.25     54.45 o 
  -4   7   7      320.84      310.96     27.05 o 
  -3   7   7       13.85       13.26     11.52 o 
  -2   7   7      139.36      150.92     14.89 o 
  -1   7   7      163.91      434.43    146.00 o 
   0   7   7      251.66      270.52     22.63 o 
   1   7   7     2821.19     2566.56    115.74 o 
   2   7   7      320.71      302.21     15.02 o 
   3   7   7      528.03      503.73     34.32 o 
   4   7   7       46.66       52.29      8.82 o 
   5   7   7        5.17       15.46     12.35 o 
   6   7   7        2.06        4.42      4.89 o 
  -5   8   7      620.64      592.39     90.89 o 
  -4   8   7        4.49        6.54      7.56 o 
  -3   8   7       78.11       50.57     38.54 o 
  -2   8   7        3.57        3.11      9.96 o 
  -1   8   7      599.06      586.87     46.10 o 
   0   8   7      139.85      136.52     12.62 o 
   1   8   7      403.74      456.00     31.60 o 
   2   8   7       26.89       21.81     10.41 o 
   3   8   7      626.52      645.36     59.02 o 
   4   8   7        1.62       10.95      7.84 o 
   5   8   7       15.54       11.26     10.17 o 
  -4   9   7        1.52       13.97     11.79 o 
  -3   9   7      368.02      342.70     21.59 o 
  -2   9   7       22.94       18.78      8.76 o 
  -1   9   7        5.77       73.12     35.50 o 
   0   9   7      127.81      119.78      8.76 o 
   1   9   7     1022.36     1031.77     80.75 o 
   2   9   7       32.76       26.08     11.76 o 
   3   9   7      136.23      156.94     12.90 o 
   4   9   7        0.52        4.01      6.15 o 
  -3  10   7      158.03      135.33     11.95 o 
  -2  10   7       68.28       40.48     26.54 o 
  -1  10   7      140.12      157.32     18.76 o 
   0  10   7       55.75       54.19     21.93 o 
   1  10   7       61.03       63.47     10.43 o 
   2  10   7       38.02       48.90      9.12 o 
  -8   0   8      539.72      573.15     43.55 o 
  -6   0   8      193.86      224.41     23.34 o 
  -4   0   8      256.67      269.47     20.72 o 
  -2   0   8     7189.33     6991.60    163.55 o 
   0   0   8     1201.87     1106.05     24.39 o 
   4   0   8     4714.18     4541.05    359.30 o 
   6   0   8      442.88      425.22     80.64 o 
   8   0   8       63.93       60.82     51.77 o 
  -8   1   8      320.59      344.58     49.62 o 
  -7   1   8       32.22       38.43     18.39 o 
  -6   1   8      437.16      429.08     27.59 o 
  -5   1   8       22.24       26.98     16.49 o 
  -4   1   8      324.28      360.21     26.81 o 
  -3   1   8       99.80       85.24     11.15 o 
  -2   1   8     5683.44     5594.62    136.16 o 
  -1   1   8      797.54      779.14     17.36 o 
   0   1   8     1346.03     1392.42     20.27 o 
   1   1   8      793.64      829.32     10.34 o 
   2   1   8        4.21        7.51      6.91 o 
   3   1   8      158.94      248.90     27.19 o 
   4   1   8      111.93      105.04      6.48 o 
   5   1   8        0.40       26.91     21.65 o 
   6   1   8      313.93      300.22     33.96 o 
   7   1   8        0.00       15.45     38.50 o 
   8   1   8       43.98       37.27     44.04 o 
  -8   2   8      192.89      215.34     42.13 o 
  -7   2   8      223.45      236.00     31.46 o 
  -6   2   8        0.35        7.84      7.66 o 
  -5   2   8       78.75       63.21     16.62 o 
  -4   2   8      914.46      938.30     50.13 o 
  -3   2   8       22.54       17.04      6.26 o 
  -2   2   8       40.96       35.17      5.60 o 
  -1   2   8        9.06       49.17     17.06 o 
   0   2   8      704.47      654.93      8.68 o 
   1   2   8      748.71      669.85     20.64 o 
   2   2   8       64.84       84.68      7.80 o 
   3   2   8     1154.62     1220.88     34.55 o 
   4   2   8      498.13      538.53     34.71 o 
   5   2   8       55.21      170.81     47.17 o 
   6   2   8      585.18      580.54    186.51 o 
   7   2   8      122.43      118.52     16.52 o 
   8   2   8       71.28       68.17     33.80 o 
  -8   3   8      105.52       93.66     33.35 o 
  -7   3   8       25.35       21.45     14.15 o 
  -6   3   8       46.79       35.19     25.27 o 
  -5   3   8      602.48      592.63     29.43 o 
  -4   3   8      160.87      162.77     12.98 o 
  -3   3   8      600.19      595.74     15.65 o 
  -2   3   8     1300.79     1297.00     49.35 o 
  -1   3   8      307.46      374.13     11.13 o 
   0   3   8      625.97      722.62     23.03 o 
   1   3   8      787.37      760.90     16.24 o 
   2   3   8      682.45      840.92     22.72 o 
   3   3   8      204.92      210.25     10.50 o 
   4   3   8      195.18      195.81      9.59 o 
   5   3   8        9.30       14.74      9.76 o 
   6   3   8      376.20      306.56     56.19 o 
   7   3   8       88.06       81.52     43.93 o 
   8   3   8       30.93       14.36     20.64 o 
  -8   4   8        1.55        9.00     11.68 o 
  -7   4   8      116.63      108.07     24.07 o 
  -6   4   8       25.25       26.96     21.16 o 
  -5   4   8        0.02       11.18     11.85 o 
  -4   4   8     1224.39     1236.03     50.25 o 
  -3   4   8      705.93      681.01     31.05 o 
  -2   4   8       16.33       11.06      8.06 o 
  -1   4   8      232.71      275.46     11.99 o 
   0   4   8      678.86      745.61     22.13 o 
   1   4   8      498.36      504.88     12.49 o 
   2   4   8      206.12      213.35      6.71 o 
   3   4   8       67.19       58.65      5.29 o 
   4   4   8       21.44      101.54     20.35 o 
   5   4   8       30.21       37.64     18.43 o 
   6   4   8       83.45      181.45     81.62 o 
   7   4   8      333.76      362.87     33.51 o 
  -7   5   8       14.95        7.67     15.67 o 
  -6   5   8       53.24       36.54     25.06 o 
  -5   5   8      446.07      433.19     44.15 o 
  -4   5   8        0.03       43.46     29.41 o 
  -3   5   8       53.07       45.96      6.85 o 
  -2   5   8        4.30        5.25      3.76 o 
  -1   5   8      320.16      339.04     22.54 o 
   0   5   8      147.36      162.09     11.85 o 
   1   5   8      894.16      842.27     36.58 o 
   2   5   8     2927.85     2864.02     72.88 o 
   3   5   8      277.48      288.86     14.72 o 
   4   5   8      204.91      220.81     16.80 o 
   5   5   8       58.39       68.47     10.31 o 
   6   5   8        9.94       12.48     35.39 o 
   7   5   8       11.35       15.92     19.47 o 
  -7   6   8        2.51        3.85     15.36 o 
  -6   6   8        0.62        7.81     13.18 o 
  -5   6   8      462.73      453.02     42.95 o 
  -4   6   8     1525.26     1406.54     80.45 o 
  -3   6   8      981.73     1034.29     48.12 o 
  -2   6   8      129.92      133.37     18.78 o 
  -1   6   8        5.20        7.87      4.83 o 
   0   6   8      521.67      539.67     28.83 o 
   1   6   8      117.55      104.50     11.21 o 
   2   6   8      379.93      376.32     17.62 o 
   3   6   8     2011.42     1943.64     70.51 o 
   4   6   8       54.61       70.17     10.80 o 
   5   6   8       22.72       20.25     11.70 o 
   6   6   8       93.84       86.41     40.13 o 
  -6   7   8       23.53       17.66     20.34 o 
  -5   7   8      390.46      395.07     50.79 o 
  -4   7   8       53.77       42.46     25.12 o 
  -3   7   8      163.16      164.04     24.34 o 
  -2   7   8     1243.51     1328.94     88.28 o 
  -1   7   8       26.70      120.10     52.70 o 
   0   7   8       81.42       78.19     18.09 o 
   1   7   8      904.89      882.08     52.67 o 
   2   7   8     1001.93      984.89     50.83 o 
   3   7   8      149.85      135.47     12.82 o 
   4   7   8      103.47      103.29      7.06 o 
   5   7   8       25.61       27.59     16.44 o 
   6   7   8        8.26       11.41     12.52 o 
  -5   8   8       29.88       18.73     25.32 o 
  -4   8   8      159.36      150.67     21.70 o 
  -3   8   8       64.12       72.81     52.14 o 
  -2   8   8       26.92       11.08      8.15 o 
  -1   8   8        8.12       16.26     12.16 o 
   0   8   8      200.00      212.60     20.10 o 
   1   8   8      314.39      307.66     19.29 o 
   2   8   8       91.40       90.87      8.96 o 
   3   8   8       10.80       54.06     63.63 o 
   4   8   8       45.72       55.65      8.14 o 
   5   8   8       31.26       24.79     22.92 o 
  -4   9   8       50.70       48.00     12.97 o 
  -3   9   8       25.00       18.54     11.37 o 
  -2   9   8      207.12      194.78     18.43 o 
  -1   9   8        0.05        4.27      5.72 o 
   0   9   8       86.19       88.37      7.44 o 
   1   9   8       95.54       87.08     11.65 o 
   2   9   8      130.73      150.20     19.24 o 
   3   9   8      109.17       83.92      9.30 o 
   4   9   8      114.33       97.80     12.34 o 
  -2  10   8        0.33        3.34      5.67 o 
  -1  10   8        2.61        0.49      4.17 o 
   0  10   8       74.50       71.70      9.88 o 
   1  10   8       12.65       10.24      6.16 o 
   2  10   8       20.80       21.87     13.02 o 
  -7   0   9      140.63      145.75     17.98 o 
  -5   0   9        7.93        0.66      8.93 o 
  -3   0   9     1449.11     1435.84     51.67 o 
  -1   0   9     2239.16     2431.06     85.89 o 
   1   0   9       24.63      362.63     14.81 o 
   3   0   9     4441.58     4328.28    167.88 o 
   5   0   9     1819.90     1888.82    142.75 o 
   7   0   9        6.48       33.22     66.55 o 
  -8   1   9       32.41       44.76     35.10 o 
  -7   1   9      148.48      138.59     14.17 o 
  -6   1   9        0.19        0.87      4.04 o 
  -5   1   9      318.06      305.48     20.77 o 
  -4   1   9       64.18       61.32      9.91 o 
  -3   1   9     1344.77     1317.43     38.75 o 
  -2   1   9       33.45       40.97      9.42 o 
  -1   1   9      102.29      105.67      9.48 o 
   0   1   9        0.95        1.87      1.52 o 
   1   1   9     1347.29     1256.12     31.84 o 
   2   1   9      891.16      847.68     17.69 o 
   3   1   9     1410.38     1406.86     49.18 o 
   4   1   9        0.59        2.40      1.68 o 
   5   1   9       86.22       75.47     14.75 o 
   6   1   9        0.01        2.22      6.19 o 
   7   1   9      414.98      312.57    179.80 o 
   8   1   9       20.42       14.08     17.35 o 
  -8   2   9       45.46       52.37     36.44 o 
  -7   2   9      367.48      367.95     41.02 o 
  -6   2   9        1.41        7.20      8.03 o 
  -5   2   9     1369.64     1395.15     58.61 o 
  -4   2   9      617.51      589.85     35.82 o 
  -3   2   9       68.20      186.10     34.63 o 
  -2   2   9     4099.41     4130.17     39.79 o 
  -1   2   9      418.03      454.19      9.87 o 
   0   2   9      200.36      218.03      5.80 o 
   1   2   9      308.45      330.09      8.46 o 
   2   2   9       19.21       30.99     16.95 o 
   3   2   9      550.14      559.30     23.29 o 
   4   2   9      641.59      676.02     30.00 o 
   5   2   9      908.21      927.54     61.09 o 
   6   2   9       28.10       38.46     54.72 o 
   7   2   9       68.68      143.99     54.37 o 
   8   2   9      158.49      129.72     62.96 o 
  -8   3   9      414.04      425.44     30.96 o 
  -7   3   9       15.77       13.89     18.97 o 
  -6   3   9        2.17        5.79     11.52 o 
  -5   3   9      143.70      121.80     20.60 o 
  -4   3   9      313.90      305.37     19.63 o 
  -3   3   9      174.61      175.01      9.50 o 
  -2   3   9     1466.63     1517.12     30.97 o 
  -1   3   9       15.05      102.83     26.62 o 
   0   3   9      829.66      792.17     23.29 o 
   1   3   9      812.33      796.62     36.54 o 
   2   3   9      336.24      362.98     16.24 o 
   3   3   9        5.38       14.05     10.57 o 
   4   3   9       34.45       46.36     11.11 o 
   5   3   9        0.54        6.08      6.63 o 
   6   3   9      765.18      781.26     70.84 o 
   7   3   9        3.25       -3.69     24.58 o 
  -7   4   9       18.46       12.36     12.52 o 
  -6   4   9     1276.83     1338.70     68.97 o 
  -5   4   9        4.39       -3.00      9.18 o 
  -4   4   9     1056.96      990.63     43.16 o 
  -3   4   9       24.55       25.56      4.88 o 
  -2   4   9      153.56      169.59      8.57 o 
  -1   4   9      171.84      185.03     14.15 o 
   0   4   9     1376.34     1466.29     42.57 o 
   1   4   9      204.75      234.69      9.26 o 
   2   4   9      119.23      112.12      5.44 o 
   3   4   9     1315.67     1372.60     37.82 o 
   4   4   9      261.90      323.19     37.02 o 
   5   4   9      387.96      414.31     28.96 o 
   6   4   9        6.91       10.08      8.60 o 
   7   4   9        7.47        0.97      9.55 o 
  -7   5   9        0.42        2.86     15.00 o 
  -6   5   9       99.02      106.23     26.77 o 
  -5   5   9       11.20        8.46     10.13 o 
  -4   5   9      126.99      145.69     25.03 o 
  -3   5   9        0.06        7.73      6.50 o 
  -2   5   9        0.47        5.29      7.22 o 
  -1   5   9      164.15      162.68     14.52 o 
   0   5   9      557.37      567.92     33.65 o 
   1   5   9      235.95      218.11     12.30 o 
   2   5   9     3810.46     3589.50     91.48 o 
   3   5   9       11.90       14.52     30.19 o 
   4   5   9       35.75       45.72     10.37 o 
   5   5   9        3.70        7.46      6.94 o 
   6   5   9       11.93       14.06     37.30 o 
   7   5   9       41.02       38.79     20.08 o 
  -7   6   9       49.80       23.45     20.84 o 
  -6   6   9      304.43      254.72     33.61 o 
  -5   6   9       50.45       29.26     16.71 o 
  -4   6   9      154.99      147.99     23.53 o 
  -3   6   9     1172.58     1240.00     57.53 o 
  -2   6   9      131.96      124.17     14.01 o 
  -1   6   9      480.16      451.91     30.97 o 
   0   6   9       59.00       69.81     12.29 o 
   1   6   9       53.39       97.38     18.97 o 
   2   6   9      680.95      697.78     34.57 o 
   3   6   9      309.86      296.39     20.75 o 
   4   6   9       98.75      156.22     13.67 o 
   5   6   9       10.89       11.83      7.80 o 
   6   6   9        8.44       11.17      9.83 o 
  -6   7   9       24.63       10.09     17.00 o 
  -5   7   9       76.76       51.35     42.51 o 
  -4   7   9       92.30       91.67     51.45 o 
  -3   7   9      136.51      121.38     29.19 o 
  -2   7   9       10.71       11.71      9.13 o 
  -1   7   9     1274.10     1249.84     61.16 o 
   0   7   9       31.75       34.22     18.00 o 
   1   7   9       11.87      147.06     57.79 o 
   2   7   9       54.41       54.17     15.98 o 
   3   7   9     1130.39     1170.15     29.45 o 
   4   7   9        3.50       26.66     10.82 o 
   5   7   9       57.18       53.41      8.96 o 
   6   7   9        9.17       10.80      9.92 o 
  -5   8   9      267.20      261.56     31.57 o 
  -4   8   9       61.90       55.76     14.75 o 
  -3   8   9     1624.85     1732.09     87.53 o 
  -2   8   9      304.97      255.48     26.65 o 
  -1   8   9       12.90       13.00      6.69 o 
   0   8   9       27.05       29.87     17.27 o 
   1   8   9       52.30       47.90     23.63 o 
   2   8   9       77.24       70.88      9.77 o 
   3   8   9       49.63       43.68     19.59 o 
   4   8   9       47.39       53.59     10.36 o 
   5   8   9       65.18       64.73     11.91 o 
  -4   9   9       38.14       28.14     20.06 o 
  -3   9   9        0.08        5.33      7.79 o 
  -2   9   9        9.29        7.54      8.12 o 
  -1   9   9      398.70      402.84     31.95 o 
   0   9   9        6.32        7.46      6.80 o 
   1   9   9      112.41      135.40     18.77 o 
   2   9   9        4.17        5.39      7.11 o 
   3   9   9      219.63      203.71     28.88 o 
   4   9   9       21.50       31.76     24.48 o 
  -2  10   9       57.22       37.57     22.35 o 
  -1  10   9        4.81        8.18      6.56 o 
   0  10   9       70.35       84.48     10.88 o 
   1  10   9       47.33       42.43      9.83 o 
   2  10   9      123.10      123.27      9.53 o 
  -8   0  10      280.23      274.62     48.99 o 
  -6   0  10       29.64       12.92     14.70 o 
  -4   0  10     2270.17     2411.16    166.21 o 
  -2   0  10     3574.25     3718.70    369.99 o 
   0   0  10      849.56      943.48     21.02 o 
   2   0  10     3543.33     3182.18    484.31 o 
   4   0  10      163.67      160.84     16.30 o 
   6   0  10       26.43       16.03     38.19 o 
   8   0  10        5.61       11.95     60.09 o 
  -8   1  10      707.67      748.40     62.20 o 
  -7   1  10       35.40       29.00     19.10 o 
  -6   1  10       59.59       69.31     31.89 o 
  -5   1  10       10.58       21.01     12.35 o 
  -4   1  10       41.67       25.27     12.70 o 
  -3   1  10      235.83      211.73     10.85 o 
  -2   1  10       80.05      100.07     12.89 o 
  -1   1  10       44.24      140.36     20.47 o 
   0   1  10       99.45       75.91      4.20 o 
   1   1  10     2245.07     2057.66     44.75 o 
   2   1  10       22.12       21.25      2.87 o 
   3   1  10      819.07      750.63     41.33 o 
   4   1  10      925.08      883.05     26.59 o 
   5   1  10      165.14      171.05     24.11 o 
   6   1  10      383.66      367.28     44.31 o 
   7   1  10      459.08      416.22    167.78 o 
   8   1  10       33.25       22.46     31.03 o 
  -8   2  10        2.52        4.31     10.77 o 
  -7   2  10       44.46       53.32     23.52 o 
  -6   2  10      812.81      838.11     58.06 o 
  -5   2  10       89.39       93.85     15.05 o 
  -4   2  10      333.29      361.75     19.12 o 
  -3   2  10      405.67      390.24     17.61 o 
  -2   2  10       22.32       19.54      7.37 o 
  -1   2  10      800.64      935.04     24.70 o 
   0   2  10     3045.09     3213.32     60.94 o 
   1   2  10     1287.11     1267.18     45.34 o 
   2   2  10        0.08        3.12      2.60 o 
   3   2  10       19.28       17.57      8.55 o 
   4   2  10      190.26      229.90     22.58 o 
   5   2  10        1.29       -1.34      8.67 o 
   6   2  10      139.78      110.20     14.74 o 
   7   2  10        2.01        3.01     25.08 o 
   8   2  10        6.67        6.83     41.30 o 
  -8   3  10        0.40       12.21     14.96 o 
  -7   3  10      498.60      448.94     49.79 o 
  -6   3  10        2.70       21.96     17.12 o 
  -5   3  10      109.61      101.64     20.40 o 
  -4   3  10      213.39      237.35     16.06 o 
  -3   3  10      177.64      182.87     12.37 o 
  -2   3  10        2.63        3.89      1.93 o 
  -1   3  10       11.88       51.28     10.92 o 
   0   3  10      108.27       90.87     12.88 o 
   1   3  10      395.40      374.19     18.11 o 
   2   3  10       25.19       27.17      5.54 o 
   3   3  10      132.44      114.05     10.35 o 
   4   3  10       29.97       77.48     27.67 o 
   5   3  10       61.73       55.69     16.14 o 
   6   3  10      358.26      313.39     40.40 o 
   7   3  10      501.76      498.08     41.78 o 
  -7   4  10      153.40      138.88     35.28 o 
  -6   4  10        2.89        7.77      9.47 o 
  -5   4  10      819.14      834.92     71.56 o 
  -4   4  10     1011.15      984.31     41.92 o 
  -3   4  10      501.33      537.29     19.56 o 
  -2   4  10       88.10       97.52      6.77 o 
  -1   4  10     2167.97     2211.11     72.39 o 
   0   4  10        6.47        3.83      6.15 o 
   1   4  10       93.88      204.14     24.88 o 
   2   4  10      215.45      161.29     11.53 o 
   3   4  10      371.86      371.68     19.63 o 
   4   4  10      307.76      325.02     23.17 o 
   5   4  10      287.02      309.36     28.15 o 
   6   4  10      113.21       87.95     16.51 o 
   7   4  10       18.51       65.39     60.98 o 
  -7   5  10      226.03      242.37     36.97 o 
  -6   5  10      144.25      158.17     26.56 o 
  -5   5  10        9.48       10.05     11.24 o 
  -4   5  10       58.57       63.49     31.58 o 
  -3   5  10      927.19      906.61     46.36 o 
  -2   5  10      177.43      184.75     28.22 o 
  -1   5  10       81.88       79.85     11.46 o 
   0   5  10      552.58      545.71     23.16 o 
   1   5  10      157.41      140.86     12.21 o 
   2   5  10       98.51      101.75     17.36 o 
   3   5  10     1264.33     1352.70     52.67 o 
   4   5  10       14.54       15.57      7.05 o 
   5   5  10       32.34       26.90     13.96 o 
   6   5  10       78.93       92.01     19.05 o 
   7   5  10      167.77      167.78     25.05 o 
  -6   6  10       21.64       22.14     15.30 o 
  -5   6  10        0.67        1.64     12.12 o 
  -4   6  10      734.27      660.56     64.91 o 
  -3   6  10      554.57      507.69     27.71 o 
  -2   6  10      716.34      689.15     38.82 o 
  -1   6  10      608.96      546.01     29.69 o 
   0   6  10      135.83      124.81     20.10 o 
   1   6  10      173.41      213.09     25.60 o 
   2   6  10      191.71      202.90     13.62 o 
   3   6  10      320.72      296.45     17.32 o 
   4   6  10        3.43       38.97     12.74 o 
   5   6  10      122.27      115.67     10.94 o 
   6   6  10        0.15       10.26     14.19 o 
  -6   7  10        1.09        7.27     13.24 o 
  -5   7  10      141.17       96.90     26.56 o 
  -4   7  10      414.43      409.20     52.71 o 
  -3   7  10       99.80      223.81     90.37 o 
  -2   7  10      528.96      471.21     40.79 o 
  -1   7  10       18.13       11.62      7.36 o 
   0   7  10      362.98      371.11     22.02 o 
   1   7  10       38.91       34.66     15.55 o 
   2   7  10      270.29      289.66     27.52 o 
   3   7  10       99.17      147.59     17.89 o 
   4   7  10      101.78      137.89     12.96 o 
   5   7  10       51.17       40.84     33.55 o 
   6   7  10      162.19      165.96     28.09 o 
  -5   8  10        5.21        9.01     12.07 o 
  -4   8  10       30.07       21.90     14.91 o 
  -3   8  10      240.46      244.20     29.25 o 
  -2   8  10      962.09      977.62     78.64 o 
  -1   8  10       47.52       43.02     22.34 o 
   0   8  10       25.51       23.96     10.13 o 
   1   8  10       81.42       78.24      7.72 o 
   2   8  10      322.61      396.00     52.82 o 
   3   8  10      448.89      430.50     34.99 o 
   4   8  10      127.25      118.29     12.35 o 
   5   8  10        2.43        8.57      8.95 o 
  -4   9  10      127.71      114.51     12.66 o 
  -3   9  10        0.16       11.23     11.70 o 
  -2   9  10        5.33        4.27      5.91 o 
  -1   9  10      237.41      225.33     26.28 o 
   0   9  10      368.04      403.05     40.55 o 
   1   9  10       55.20       67.46     11.32 o 
   2   9  10      110.41      111.74     12.32 o 
   3   9  10        9.92       14.84     13.48 o 
  -2  10  10      101.67       85.35     18.88 o 
  -1  10  10        1.23        5.70      4.02 o 
   0  10  10       89.20      102.93     12.64 o 
   1  10  10      115.76      129.93     11.55 o 
   2  10  10      265.36      296.12     20.84 o 
  -7   0  11        8.77       16.12     16.40 o 
  -5   0  11      164.37      144.13     39.90 o 
  -3   0  11     1711.20     1833.99     69.34 o 
  -1   0  11       79.15      262.83     31.89 o 
   1   0  11     4994.40     4925.85     61.16 o 
   3   0  11     4056.99     3785.46    143.36 o 
   5   0  11       14.33        7.86      6.67 o 
   7   0  11        9.63       21.03     52.97 o 
  -8   1  11      161.56      137.18     21.03 o 
  -7   1  11      343.25      336.18     30.66 o 
  -6   1  11        6.26        8.34      7.37 o 
  -5   1  11      256.30      315.80     21.20 o 
  -4   1  11      157.50      195.84     19.85 o 
  -3   1  11       88.57       75.21     12.04 o 
  -2   1  11       24.95       18.21      9.36 o 
  -1   1  11      930.79     1190.32    122.12 o 
   0   1  11        3.14        4.31      2.59 o 
   1   1  11     3211.56     3052.55     80.98 o 
   2   1  11      487.59      466.36     21.25 o 
   3   1  11      167.99      156.57     10.43 o 
   4   1  11        5.50       23.27      7.49 o 
   5   1  11      522.31      468.41     32.16 o 
   6   1  11       39.85       35.69     29.71 o 
   7   1  11      357.54      326.74     52.22 o 
   8   1  11        1.79       10.79     28.78 o 
  -8   2  11       26.18       32.59     27.93 o 
  -7   2  11      962.76      967.15     38.75 o 
  -6   2  11        0.19        5.31      5.89 o 
  -5   2  11       13.19       16.65      9.34 o 
  -4   2  11      603.50      631.91     32.03 o 
  -3   2  11       31.99       35.52     12.31 o 
  -2   2  11       71.44       88.62      8.92 o 
  -1   2  11     5085.27     5099.48     93.03 o 
   0   2  11      459.81      426.11     12.32 o 
   1   2  11        0.40      776.81     79.55 o 
   2   2  11      628.45      637.30     19.89 o 
   3   2  11      499.85      436.68     37.96 o 
   4   2  11       11.92       25.74     17.66 o 
   5   2  11      153.91      173.22     36.41 o 
   6   2  11      184.12      232.33     72.39 o 
   7   2  11       68.75       60.40     12.79 o 
  -7   3  11       38.43       63.35     24.47 o 
  -6   3  11      552.74      576.62     58.48 o 
  -5   3  11       15.19       17.44     10.41 o 
  -4   3  11     1013.19      940.01     44.38 o 
  -3   3  11        0.24        3.41      4.42 o 
  -2   3  11      532.33      524.28     15.20 o 
  -1   3  11     1050.46      971.47     44.17 o 
   0   3  11      124.05      168.40     13.56 o 
   1   3  11       31.01      115.21     35.88 o 
   2   3  11      277.18      306.77     16.11 o 
   3   3  11      850.93      916.07     32.45 o 
   4   3  11      612.69      574.56     41.82 o 
   5   3  11      326.48      334.94     31.98 o 
   6   3  11      220.74      225.65     46.02 o 
   7   3  11        0.03        2.40      8.16 o 
  -7   4  11       35.35       40.44     23.86 o 
  -6   4  11        0.70        3.34      9.37 o 
  -5   4  11      229.54      222.12     29.57 o 
  -4   4  11        6.37        6.31      6.04 o 
  -3   4  11       59.70       71.57     10.80 o 
  -2   4  11       82.20      124.96     28.61 o 
  -1   4  11      109.99       97.48     13.52 o 
   0   4  11        2.52        1.87      3.62 o 
   1   4  11        0.06        6.74      2.75 o 
   2   4  11     2034.24     1873.86     49.20 o 
   3   4  11       89.61      148.81     21.96 o 
   4   4  11      228.52      235.58     17.65 o 
   5   4  11      318.92      292.30     24.70 o 
   6   4  11       84.59       95.74     63.36 o 
   7   4  11        9.82       11.98     14.64 o 
  -7   5  11       51.56       35.23     28.72 o 
  -6   5  11      334.57      335.33     46.35 o 
  -5   5  11       33.85       27.03     14.57 o 
  -4   5  11       82.10       76.89     24.43 o 
  -3   5  11     1366.96     1404.06     65.92 o 
  -2   5  11       43.58       34.82     28.95 o 
  -1   5  11      523.25      510.19     28.60 o 
   0   5  11      822.91      872.13     36.27 o 
   1   5  11      297.24      276.02     23.81 o 
   2   5  11      653.82      643.94     27.97 o 
   3   5  11       96.24       88.49     20.00 o 
   4   5  11        0.30        9.10      8.01 o 
   5   5  11      149.07      254.74     27.40 o 
   6   5  11       81.08       87.47     13.35 o 
   7   5  11        0.22       -5.19      9.68 o 
  -6   6  11       25.85       15.41     13.31 o 
  -5   6  11       59.45       59.93     19.76 o 
  -4   6  11      545.33      521.09     46.20 o 
  -3   6  11      234.71      223.71     29.34 o 
  -2   6  11       10.73        7.43     10.18 o 
  -1   6  11      471.90      449.64     28.33 o 
   0   6  11      709.90      735.93     40.05 o 
   1   6  11       42.66       81.08     23.75 o 
   2   6  11     1974.45     1865.27     89.35 o 
   3   6  11     1091.12     1140.88     83.38 o 
   4   6  11      125.90      136.51     10.68 o 
   5   6  11       50.09       56.50     13.52 o 
   6   6  11       18.92        7.72     19.13 o 
  -6   7  11       88.53       57.41     32.21 o 
  -5   7  11      118.10      100.29     19.18 o 
  -4   7  11      152.86      153.28     18.76 o 
  -3   7  11      923.36      937.28     60.46 o 
  -2   7  11      175.66      181.53     18.46 o 
  -1   7  11       76.57      125.43     40.31 o 
   0   7  11       18.89       20.91     11.82 o 
   1   7  11      551.02      554.33     32.16 o 
   2   7  11       52.46       66.56     13.64 o 
   3   7  11       61.41       49.93     28.01 o 
   4   7  11       96.96       86.66      9.78 o 
   5   7  11       10.21        9.78     10.33 o 
  -5   8  11       37.40       25.14     26.41 o 
  -4   8  11       59.26       57.65     29.45 o 
  -3   8  11       85.09       99.58     29.46 o 
  -2   8  11       23.64       18.14     15.55 o 
  -1   8  11      267.47      251.76     27.78 o 
   0   8  11        3.97        4.43      6.19 o 
   1   8  11        2.13       27.98     13.32 o 
   2   8  11        0.13       -1.23      8.06 o 
   3   8  11      146.17      151.81     16.97 o 
   4   8  11        9.77       73.81     36.84 o 
  -3   9  11      322.47      324.73     25.14 o 
  -2   9  11       13.62        6.17      9.96 o 
  -1   9  11        2.18        5.35      6.82 o 
   0   9  11       23.78       22.88     16.68 o 
   1   9  11        4.61        2.73      4.23 o 
   2   9  11       41.09       49.02     10.81 o 
   3   9  11      166.88      167.03     18.27 o 
  -1  10  11      253.76      242.86     17.37 o 
   0  10  11        3.15        2.48      4.36 o 
   1  10  11       48.74       62.12     12.92 o 
  -8   0  12      136.14      125.90     32.48 o 
  -6   0  12      221.40      186.95     29.63 o 
  -4   0  12      469.03      447.90     30.50 o 
  -2   0  12      142.92      150.34     11.79 o 
   0   0  12     1668.65     1579.85     79.29 o 
   2   0  12        0.51        6.20      6.58 o 
   4   0  12     1545.00     1400.12    113.86 o 
   6   0  12      483.47      480.96     54.52 o 
  -8   1  12       58.52       28.95     31.85 o 
  -7   1  12        1.13        2.46      4.69 o 
  -6   1  12        4.59        3.43      4.74 o 
  -5   1  12       31.75       42.32     19.68 o 
  -4   1  12      282.93      315.82     20.42 o 
  -3   1  12       26.63       29.54     12.28 o 
  -2   1  12      580.24      601.59     18.19 o 
  -1   1  12     1425.11     1595.82     48.98 o 
   0   1  12      127.44      119.07     11.75 o 
   1   1  12     1109.43     1107.30     28.74 o 
   2   1  12     1239.64     1214.10     34.34 o 
   3   1  12      303.51      247.26     19.04 o 
   4   1  12        0.88        1.44      3.79 o 
   5   1  12      193.38      179.43     18.09 o 
   6   1  12      158.59      123.24    153.51 o 
   7   1  12       15.15       19.93     18.32 o 
  -8   2  12       83.73       50.64     27.27 o 
  -7   2  12      103.46      129.20     28.02 o 
  -6   2  12      110.30      117.67     15.24 o 
  -5   2  12      290.35      248.08     17.15 o 
  -4   2  12      196.99      173.59     24.97 o 
  -3   2  12      155.14      174.13     14.89 o 
  -2   2  12        0.03        2.09      5.15 o 
  -1   2  12      138.56      138.37      7.80 o 
   0   2  12     1030.06     1131.53     27.47 o 
   1   2  12        1.20       33.38      5.32 o 
   2   2  12      759.29      767.51     20.47 o 
   3   2  12     1073.07     1649.09     67.96 o 
   4   2  12      687.69      635.15     36.58 o 
   5   2  12       40.58       33.30     22.60 o 
   6   2  12       35.13       30.74     56.57 o 
   7   2  12      215.32      192.22     29.83 o 
  -7   3  12        8.05        6.62     14.00 o 
  -6   3  12        5.47       10.77     15.65 o 
  -5   3  12      385.61      414.82     25.40 o 
  -4   3  12       40.86       49.50     21.96 o 
  -3   3  12     1323.20     1235.23     36.08 o 
  -2   3  12      237.56      214.10     11.93 o 
  -1   3  12     1093.01     1003.50     50.52 o 
   0   3  12       88.13      114.48      3.39 o 
   1   3  12      179.08      344.57     36.41 o 
   2   3  12        6.79        3.10      4.10 o 
   3   3  12        0.38       26.17     17.88 o 
   4   3  12      344.45      360.48     33.08 o 
   5   3  12      185.66      182.03     26.41 o 
   6   3  12      430.37      411.61     52.33 o 
   7   3  12       18.45       21.88     24.92 o 
  -7   4  12     1074.61     1294.14     87.43 o 
  -6   4  12       26.95       27.40     19.14 o 
  -5   4  12       25.58       24.17     14.41 o 
  -4   4  12      170.18      183.81     15.94 o 
  -3   4  12      885.56      893.52     35.06 o 
  -2   4  12      311.61      332.84     16.52 o 
  -1   4  12      497.63      451.32     55.92 o 
   0   4  12        0.11        0.46      5.59 o 
   1   4  12       73.83      119.29     20.89 o 
   2   4  12      769.31      756.88     22.19 o 
   3   4  12     1902.60     1933.78     79.14 o 
   4   4  12      215.10      200.17     20.70 o 
   5   4  12      252.03      233.35     33.61 o 
   6   4  12        9.90       17.70     43.91 o 
   7   4  12      186.84      179.61     23.44 o 
  -7   5  12       87.34       66.62     46.11 o 
  -6   5  12       50.13       40.98     32.45 o 
  -5   5  12     1030.97     1119.76     92.39 o 
  -4   5  12      169.57      149.69     13.72 o 
  -3   5  12       79.22       71.39     18.98 o 
  -2   5  12      863.32      921.90     55.70 o 
  -1   5  12       81.59      166.50     51.16 o 
   0   5  12      306.13      320.86     24.41 o 
   1   5  12     1377.45     1330.74     63.73 o 
   2   5  12      692.69      664.63     35.11 o 
   3   5  12      418.19      429.73     21.30 o 
   4   5  12      104.75      127.98     16.19 o 
   5   5  12      180.17      172.36     14.73 o 
   6   5  12       22.56       27.62     20.25 o 
  -6   6  12        9.93        6.95     11.51 o 
  -5   6  12       29.06       21.08     16.11 o 
  -4   6  12        2.06       14.15     12.55 o 
  -3   6  12       32.73       87.61     82.12 o 
  -2   6  12      374.45      387.24     25.15 o 
  -1   6  12        0.64        8.31     15.80 o 
   0   6  12       79.43       81.64     19.06 o 
   1   6  12      285.83      296.81     19.19 o 
   2   6  12       44.94       24.96     26.35 o 
   3   6  12      145.71      137.57     18.10 o 
   4   6  12      112.86      144.68     14.43 o 
   5   6  12        0.22        6.37      7.31 o 
   6   6  12       48.67       33.36     49.27 o 
  -5   7  12       51.13       41.42     36.20 o 
  -4   7  12      150.75      149.53     43.73 o 
  -3   7  12        4.36        0.73      7.91 o 
  -2   7  12      595.11      563.22     52.06 o 
  -1   7  12        2.15        2.55      7.54 o 
   0   7  12      119.93      123.16     21.46 o 
   1   7  12       83.06       80.81      9.44 o 
   2   7  12       60.29       84.50     14.43 o 
   3   7  12      190.88      177.40     23.63 o 
   4   7  12      110.68      149.85     26.82 o 
   5   7  12        0.64        4.37      7.74 o 
  -5   8  12       23.40       16.02     14.07 o 
  -4   8  12      693.97      710.83    106.76 o 
  -3   8  12       73.76       47.25     29.33 o 
  -2   8  12      221.84      208.79     21.92 o 
  -1   8  12       14.90       13.70      8.92 o 
   0   8  12       43.12       27.92      8.46 o 
   1   8  12        4.56        5.10      6.15 o 
   2   8  12       93.90       82.77     15.44 o 
   3   8  12       13.67       10.09      8.47 o 
   4   8  12     1052.72     1000.26     48.38 o 
  -3   9  12      252.98      229.92     22.86 o 
  -2   9  12     2245.13     2175.90    120.02 o 
  -1   9  12      134.62      135.53     14.13 o 
   0   9  12       51.83       41.28     25.96 o 
   1   9  12        0.43       14.18     12.20 o 
   3   9  12       13.44       10.43      8.38 o 
   0  10  12      129.07      169.69     13.17 o 
  -7   0  13      200.08      199.06     31.71 o 
  -5   0  13       94.07      178.55     30.55 o 
  -3   0  13      132.37      108.31     20.75 o 
  -1   0  13        5.30       62.11     37.03 o 
   1   0  13      526.51      474.54     40.68 o 
   3   0  13       20.50       11.86      6.70 o 
   5   0  13       71.39       49.63     14.18 o 
   7   0  13      228.58      246.51     64.61 o 
  -8   1  13        0.12        1.43     16.02 o 
  -7   1  13      105.32      104.93     17.02 o 
  -6   1  13       76.82       76.59     12.23 o 
  -5   1  13        1.71        3.83      4.31 o 
  -4   1  13       15.25       14.16      9.31 o 
  -3   1  13        0.41        8.47      8.90 o 
  -2   1  13        6.35        6.60      5.05 o 
  -1   1  13     1725.49     1654.39    126.68 o 
   0   1  13     1864.60     2012.99     47.57 o 
   1   1  13      224.75      427.44     37.65 o 
   2   1  13       30.70       20.72     10.45 o 
   3   1  13     1580.30     1363.14     56.64 o 
   4   1  13       46.89       35.68     18.50 o 
   5   1  13      217.99      196.62     18.27 o 
   6   1  13      109.65      127.64     31.67 o 
   7   1  13        6.72        2.59      6.07 o 
  -7   2  13       36.30       48.13     28.17 o 
  -6   2  13      492.22      463.92     43.01 o 
  -5   2  13       33.57       20.17     11.30 o 
  -4   2  13       20.22       32.74     11.58 o 
  -3   2  13     4766.37     4836.57    166.79 o 
  -2   2  13      518.85      495.85     24.27 o 
  -1   2  13      606.79      554.37     16.74 o 
   0   2  13      117.32      107.32      6.64 o 
   1   2  13       16.43       99.14     13.41 o 
   2   2  13      132.65      152.60     35.08 o 
   3   2  13       16.29       10.01      9.68 o 
   4   2  13      627.20      617.71     37.66 o 
   5   2  13       59.75       31.60     30.07 o 
   6   2  13       54.21       46.72     38.18 o 
   7   2  13      119.83       82.25     42.18 o 
  -7   3  13       55.20       59.48     26.38 o 
  -6   3  13       16.23       12.13     14.65 o 
  -5   3  13       27.53       22.10     14.34 o 
  -4   3  13      345.07      346.32     19.78 o 
  -3   3  13      583.42      583.52     27.79 o 
  -2   3  13      167.76      160.25     12.66 o 
  -1   3  13       38.99       40.80      6.62 o 
   0   3  13      221.71      214.25     12.15 o 
   1   3  13        1.43        5.98      3.02 o 
   2   3  13      724.65      735.23     27.09 o 
   3   3  13     1646.15     1481.32     76.19 o 
   4   3  13      223.40      209.79     23.93 o 
   5   3  13       44.98       42.61     21.47 o 
   6   3  13       52.58      121.93     57.94 o 
   7   3  13       17.42       19.08     16.67 o 
  -7   4  13      136.32      140.29     22.10 o 
  -6   4  13      451.13      491.00     49.33 o 
  -5   4  13        0.16        8.35     10.84 o 
  -4   4  13       47.94       45.22     11.20 o 
  -3   4  13       18.55       97.74     64.96 o 
  -2   4  13       65.10       59.28     13.56 o 
  -1   4  13        3.56        7.42      8.44 o 
   0   4  13      257.10      262.37     18.43 o 
   1   4  13        0.01        0.58      0.84 o 
   2   4  13      245.63      221.83     13.70 o 
   3   4  13      113.65      142.76     25.21 o 
   4   4  13      209.31      207.56     22.96 o 
   5   4  13        0.17       64.70     38.80 o 
   6   4  13        9.04        5.28     10.67 o 
   7   4  13       24.30       13.02      9.53 o 
  -6   5  13      117.71       92.63     79.30 o 
  -5   5  13      157.87      136.45     23.34 o 
  -4   5  13      315.87      292.11     29.86 o 
  -3   5  13      210.77      237.24     23.63 o 
  -2   5  13      859.44      846.95     55.99 o 
  -1   5  13      328.43      305.33     26.13 o 
   0   5  13     5016.75     5255.11    336.57 o 
   1   5  13       31.62       50.41     23.66 o 
   2   5  13        5.74        3.58      7.35 o 
   3   5  13        1.10        0.84      3.17 o 
   4   5  13      362.90      421.22     32.03 o 
   5   5  13        1.02        8.50      7.74 o 
   6   5  13      402.47      398.17     67.71 o 
  -6   6  13      144.02      156.07     27.43 o 
  -5   6  13      124.99      116.23     40.52 o 
  -4   6  13      435.51      434.23     48.04 o 
  -3   6  13      569.65      559.52     56.83 o 
  -2   6  13      623.13      542.56     60.50 o 
  -1   6  13      156.18      132.89     16.70 o 
   0   6  13      111.91      106.04     20.45 o 
   1   6  13       53.68       64.02     11.47 o 
   2   6  13       52.30       72.61      9.31 o 
   3   6  13      465.11      461.96     29.67 o 
   4   6  13      590.46      629.39     72.36 o 
   5   6  13      353.97      363.70     32.54 o 
   6   6  13       20.01       16.44     24.58 o 
  -5   7  13      122.03      120.31     27.63 o 
  -4   7  13       23.30       28.58     19.36 o 
  -3   7  13        3.64       11.86     14.43 o 
  -2   7  13      280.02      270.96     26.11 o 
  -1   7  13     1159.64     1164.58     71.64 o 
   0   7  13      244.07      255.65     22.30 o 
   1   7  13       87.24      141.55     31.51 o 
   2   7  13       26.57       17.67      8.50 o 
   3   7  13       17.55       23.07     13.98 o 
   4   7  13       18.50       11.59     12.19 o 
   5   7  13      338.32      329.53     36.50 o 
  -4   8  13       56.76       79.90     62.44 o 
  -3   8  13       37.80       36.18     19.79 o 
  -2   8  13       40.99       35.98     21.58 o 
  -1   8  13       52.70       47.27     30.70 o 
   0   8  13        5.00        3.54      6.22 o 
   1   8  13      142.71      169.44     18.24 o 
   2   8  13       15.06       11.07      8.96 o 
   3   8  13        0.03        1.27      3.32 o 
   4   8  13        4.69       21.67     17.90 o 
  -3   9  13       47.72       29.02     27.88 o 
  -2   9  13      111.23      119.90     16.05 o 
  -1   9  13       82.71       86.28     13.83 o 
   0   9  13       17.20       18.35     13.53 o 
   1   9  13       20.07       19.35     13.25 o 
   2   9  13       15.05       10.60      8.15 o 
   3   9  13       13.65       13.00      9.04 o 
  -6   0  14       19.10       18.65     15.77 o 
  -4   0  14       16.35       36.96     20.87 o 
  -2   0  14     3853.52     3603.14    340.88 o 
   0   0  14       86.45      119.19      8.25 o 
   2   0  14     2804.82     2983.77    202.46 o 
   4   0  14       42.15       31.28     28.87 o 
   6   0  14        7.05        5.27      4.92 o 
  -7   1  14       63.90       71.23     23.30 o 
  -6   1  14      423.01      406.00     34.21 o 
  -5   1  14        2.41        8.85      7.64 o 
  -4   1  14        9.41        6.19      7.07 o 
  -3   1  14       95.68      179.24     33.34 o 
  -2   1  14       61.64       64.70     16.63 o 
  -1   1  14       13.52       14.09      6.00 o 
   0   1  14     1845.81     1771.23     89.06 o 
   1   1  14        1.18        3.24      3.00 o 
   2   1  14       84.72       73.05      9.43 o 
   3   1  14      273.06      308.36     22.11 o 
   4   1  14     1776.17     1585.45     84.70 o 
   5   1  14        6.22       12.37      9.04 o 
   6   1  14      171.45      149.39     15.81 o 
   7   1  14        3.91        1.29      8.57 o 
  -7   2  14       33.01       25.96     22.82 o 
  -6   2  14       52.99       52.63     23.97 o 
  -5   2  14       64.09       99.37     23.42 o 
  -4   2  14      184.00      221.84     22.85 o 
  -3   2  14        0.02        0.26      6.47 o 
  -2   2  14       51.82      109.21     26.82 o 
  -1   2  14      992.50      921.97     40.83 o 
   0   2  14     1359.59     1436.71     31.75 o 
   1   2  14      122.81      213.24     26.44 o 
   2   2  14     1356.11     1262.20     55.67 o 
   3   2  14      187.80      193.70     16.54 o 
   4   2  14     1335.38     1318.52     78.00 o 
   5   2  14       91.43      132.82     30.00 o 
   6   2  14       33.90       27.08     17.35 o 
   7   2  14        3.70        9.36     16.56 o 
  -7   3  14      391.82      398.97     55.48 o 
  -6   3  14       26.88       23.18     16.18 o 
  -5   3  14      108.89      104.81      9.32 o 
  -4   3  14        6.55       12.39      7.10 o 
  -3   3  14       39.21      182.93     64.13 o 
  -2   3  14       51.59       51.03      9.24 o 
  -1   3  14      297.85      294.25     15.59 o 
   0   3  14       64.63       76.90      5.17 o 
   1   3  14       44.48       86.05      9.80 o 
   2   3  14      230.00      229.85     13.58 o 
   3   3  14      361.10      441.91     26.27 o 
   4   3  14      205.36      192.46     23.87 o 
   5   3  14      172.26      158.27     22.09 o 
   6   3  14       82.98       62.59     64.55 o 
   7   3  14      129.34      150.51     18.75 o 
  -7   4  14       14.08       20.90     23.47 o 
  -6   4  14       14.24       10.00     12.77 o 
  -5   4  14      654.95      707.05     64.62 o 
  -4   4  14      107.90       90.96     17.19 o 
  -3   4  14      947.16      849.66     37.94 o 
  -2   4  14        3.08        2.36      2.22 o 
  -1   4  14       32.06      189.14    107.51 o 
   0   4  14      165.90      169.44     33.63 o 
   1   4  14     1272.76     1154.71     46.92 o 
   2   4  14       49.23       35.48      9.29 o 
   3   4  14      124.70      120.70     19.01 o 
   4   4  14       22.20       43.15     30.16 o 
   5   4  14       26.54       26.09     14.10 o 
   6   4  14       25.33       19.51     21.64 o 
  -6   5  14       12.68        7.86     14.09 o 
  -5   5  14       57.01       49.06     21.84 o 
  -4   5  14      798.43      805.83     64.79 o 
  -3   5  14        4.58        5.84     15.11 o 
  -2   5  14      349.51      397.46     41.33 o 
  -1   5  14      370.54      417.55     42.88 o 
   0   5  14      447.80      449.89     32.84 o 
   1   5  14      760.79      701.22     34.66 o 
   2   5  14      362.34      389.50     43.23 o 
   3   5  14     1000.83      964.24     73.29 o 
   4   5  14      117.45      110.65     10.11 o 
   5   5  14       53.96       74.89     14.12 o 
   6   5  14      106.04      102.98     29.05 o 
  -6   6  14      183.26      145.55     65.90 o 
  -5   6  14       23.52       25.70     25.71 o 
  -4   6  14      481.39      498.70     67.45 o 
  -3   6  14        0.62       23.90     36.86 o 
  -2   6  14       49.74       43.97     49.99 o 
  -1   6  14      834.01      874.15     61.47 o 
   0   6  14      231.71      228.73     20.27 o 
   1   6  14      197.05      245.02     28.30 o 
   2   6  14      138.21      134.72     16.20 o 
   3   6  14       33.35        9.84      9.47 o 
   4   6  14      170.85      182.73     22.21 o 
   5   6  14       22.33       26.99     22.12 o 
  -5   7  14      162.83      194.03     24.45 o 
  -4   7  14       12.79       15.15     14.30 o 
  -3   7  14      119.50      101.43     24.62 o 
  -2   7  14        8.59        5.32      9.61 o 
  -1   7  14      120.48       96.22     11.17 o 
   0   7  14      623.20      629.57     43.46 o 
   1   7  14       11.72       12.59      9.52 o 
   2   7  14        1.52        3.05      4.85 o 
   3   7  14       55.15       52.46     39.75 o 
   4   7  14      327.95      352.01     33.89 o 
   5   7  14      208.02      204.14     18.33 o 
  -4   8  14      348.47      307.50     33.91 o 
  -3   8  14        7.66        7.57      9.61 o 
  -2   8  14      296.30      264.37     28.49 o 
  -1   8  14        9.73       12.59      7.78 o 
   0   8  14       88.46       79.45     12.50 o 
   1   8  14      139.67      145.29     16.58 o 
   2   8  14      312.47      324.99     44.16 o 
   3   8  14        0.11        9.65     12.87 o 
   4   8  14      236.71      189.02     15.09 o 
  -2   9  14      191.00      150.10     18.98 o 
  -1   9  14        4.74        4.59      6.52 o 
   0   9  14       22.38       16.04     12.58 o 
   1   9  14       74.93       72.55     12.66 o 
   2   9  14       16.36       15.61      9.17 o 
  -7   0  15      186.82      231.10     25.18 o 
  -5   0  15      394.67      298.43     36.44 o 
  -3   0  15       22.63        8.28     12.72 o 
  -1   0  15     2449.50     2367.20    159.38 o 
   1   0  15      865.51     1103.32     75.57 o 
   3   0  15      799.24      741.14     61.90 o 
   5   0  15        5.93        2.12      8.91 o 
   7   0  15        2.41       -6.58     55.08 o 
  -7   1  15       74.75       61.01      9.30 o 
  -6   1  15       50.35       37.28     17.73 o 
  -5   1  15      139.68      132.92     15.14 o 
  -4   1  15        0.01       63.72     15.38 o 
  -3   1  15      744.17      758.36     34.81 o 
  -2   1  15      747.79      742.83     30.16 o 
  -1   1  15        1.16        6.33      5.13 o 
   0   1  15        1.06       -0.91      4.55 o 
   1   1  15       58.66       42.54      5.54 o 
   3   1  15      202.00      243.88     17.44 o 
   4   1  15     1125.63     1008.39     60.73 o 
   5   1  15      148.53      146.89     13.89 o 
   6   1  15        0.00        1.88      4.32 o 
   7   1  15       12.51        4.14     11.03 o 
  -7   2  15        1.07        5.20     12.39 o 
  -6   2  15       83.57       73.89     12.75 o 
  -5   2  15      283.87      306.88     25.31 o 
  -4   2  15      544.42      616.55     34.08 o 
  -3   2  15      516.96      479.00     26.28 o 
  -2   2  15       54.52      130.38     27.51 o 
  -1   2  15      288.90      248.73     13.24 o 
   0   2  15        6.21        2.68      4.31 o 
   1   2  15        9.79       35.75      7.02 o 
   2   2  15     2109.43     2002.41     93.47 o 
   3   2  15      294.04      270.16     20.77 o 
   4   2  15      361.95      335.82     27.95 o 
   5   2  15       22.82        9.11     17.27 o 
   6   2  15        1.67       21.14     15.82 o 
   7   2  15        9.74       11.37     22.66 o 
  -7   3  15        0.21        2.14     12.22 o 
  -6   3  15      922.09      985.48     43.17 o 
  -5   3  15      155.71      146.48     28.64 o 
  -4   3  15      167.47      154.85     17.81 o 
  -3   3  15     1484.47     1553.64     69.74 o 
  -2   3  15      305.21      308.43     16.48 o 
  -1   3  15        5.89        6.29      3.70 o 
   0   3  15      331.39      340.28     11.31 o 
   1   3  15        0.85        1.72      2.11 o 
   2   3  15       87.95      118.44     20.27 o 
   3   3  15      473.05      471.15     28.56 o 
   4   3  15      513.95      495.96     52.67 o 
   5   3  15      342.41      366.15     42.56 o 
   6   3  15      260.86      257.10     28.69 o 
  -7   4  15        6.42        9.27     13.20 o 
  -6   4  15       14.68       12.84     15.77 o 
  -5   4  15       61.66       55.13     32.91 o 
  -4   4  15      329.53      350.88     25.96 o 
  -3   4  15        1.21        0.01      5.15 o 
  -2   4  15       15.34       15.11      4.39 o 
  -1   4  15        0.00        2.70      7.51 o 
   0   4  15     1339.19     1437.61     86.10 o 
   1   4  15       21.54       14.20      8.24 o 
   2   4  15      110.38      106.19     13.81 o 
   3   4  15      707.02      704.61     38.24 o 
   4   4  15        5.54       10.39     10.16 o 
   5   4  15       10.99       18.33     12.55 o 
   6   4  15      604.30      545.90    185.44 o 
  -6   5  15      171.23      168.73     43.62 o 
  -5   5  15       80.23       75.62     53.47 o 
  -4   5  15       60.49       60.48      7.69 o 
  -3   5  15        1.37       46.19     92.51 o 
  -2   5  15     1004.82      906.65    146.15 o 
  -1   5  15      143.21      112.89     44.05 o 
   0   5  15       33.10       35.07     22.56 o 
   1   5  15        3.77       10.25      8.70 o 
   2   5  15       93.49      110.28     15.94 o 
   3   5  15        4.72       28.67     17.50 o 
   4   5  15      347.51      351.34     65.45 o 
   5   5  15       78.47       59.28     41.17 o 
   6   5  15      102.74      137.03     19.33 o 
  -6   6  15      430.35      425.23     42.97 o 
  -5   6  15      326.72      317.25     31.50 o 
  -4   6  15      255.30      254.05     43.12 o 
  -3   6  15      237.40      234.85     29.57 o 
  -2   6  15      171.17      173.35     39.68 o 
  -1   6  15       23.57       22.68     14.46 o 
   0   6  15        0.03       -0.11      4.64 o 
   1   6  15       36.38       25.80     13.85 o 
   2   6  15      848.89      783.40     50.07 o 
   3   6  15      357.93      361.03     36.73 o 
   4   6  15        6.03        7.09      9.27 o 
   5   6  15      184.73      216.75     29.25 o 
  -5   7  15       43.48       44.26     38.18 o 
  -4   7  15        0.57        9.51     22.51 o 
  -3   7  15      205.63      199.09     30.26 o 
  -2   7  15       59.64       46.92     31.33 o 
  -1   7  15       96.90       82.19     26.52 o 
   0   7  15      211.28      197.88     18.84 o 
   1   7  15        2.94        4.02      6.53 o 
   2   7  15       16.56        9.07      7.46 o 
   3   7  15      267.93      249.26     31.74 o 
   4   7  15       23.98       10.88      9.52 o 
  -4   8  15       41.74       43.56     35.12 o 
  -3   8  15      205.12      193.43     32.22 o 
  -2   8  15       34.50       26.72     27.20 o 
  -1   8  15      565.53      538.88     52.26 o 
   0   8  15      135.35      146.58     20.48 o 
   1   8  15       11.26       62.11     27.84 o 
   2   8  15        2.94        2.92      7.39 o 
   3   8  15       30.67       25.36     18.61 o 
  -2   9  15       81.80       84.00     12.27 o 
  -1   9  15        3.85        2.78      7.52 o 
   0   9  15        1.84        1.79      3.89 o 
   1   9  15        4.15        3.09      7.71 o 
  -6   0  16      172.21      138.90     46.28 o 
  -4   0  16     1118.76     1084.07     68.46 o 
  -2   0  16       19.06       17.59     14.20 o 
   0   0  16       24.42       27.70     14.18 o 
   2   0  16       87.06      104.42     17.95 o 
   4   0  16     1837.38     1647.11    140.37 o 
   6   0  16      183.73      233.64     42.75 o 
  -7   1  16       70.00       60.72     14.51 o 
  -6   1  16        0.87        1.65      4.29 o 
  -5   1  16        3.45        8.22      8.23 o 
  -4   1  16       55.09       78.42     29.89 o 
  -3   1  16      631.80      598.78     31.55 o 
  -2   1  16     6690.66     6229.61    240.46 o 
  -1   1  16       56.91       88.87     11.22 o 
   0   1  16      764.58      843.93     47.70 o 
   1   1  16      316.01      294.95     11.23 o 
   3   1  16      172.12      130.82     27.60 o 
   4   1  16     1247.75     1042.01    103.80 o 
   5   1  16       64.99       76.79      8.14 o 
   6   1  16        6.75        4.65      5.39 o 
   7   1  16       45.87       36.86     26.03 o 
  -7   2  16      109.40      115.75     29.06 o 
  -6   2  16      216.00      232.25     19.92 o 
  -5   2  16        1.70        6.98      8.16 o 
  -4   2  16       83.51      106.29     12.20 o 
  -3   2  16      179.52      161.67     16.49 o 
  -2   2  16      423.39      583.76    133.41 o 
  -1   2  16        0.05       13.80      6.55 o 
   0   2  16     1076.14     1138.72     33.47 o 
   1   2  16      191.86      172.65     12.79 o 
   2   2  16      673.67      650.81     37.67 o 
   3   2  16       69.38       76.37     14.79 o 
   4   2  16      188.65      151.75     18.44 o 
   5   2  16      237.07      251.22     43.08 o 
   6   2  16       45.40       34.42     28.98 o 
  -7   3  16        5.34        4.66     11.66 o 
  -6   3  16       12.07       12.23     11.75 o 
  -5   3  16      665.25      693.22     52.29 o 
  -4   3  16       30.63       36.01     10.92 o 
  -3   3  16       55.13       55.90     25.98 o 
  -2   3  16      347.29      323.17     16.67 o 
  -1   3  16      478.27      456.78     21.46 o 
   0   3  16       41.62       58.31      9.46 o 
   1   3  16      211.27      247.19     16.54 o 
   3   3  16       13.25        8.01     10.09 o 
   4   3  16      303.76      291.06     38.04 o 
   5   3  16      177.57      193.63     34.08 o 
   6   3  16      123.04       91.75     40.01 o 
  -6   4  16      193.57      224.87     53.36 o 
  -5   4  16       21.56       20.41     18.94 o 
  -4   4  16       36.22       24.16     11.86 o 
  -3   4  16      166.15      206.89     18.90 o 
  -2   4  16      180.28      175.50     13.20 o 
  -1   4  16     1430.13     1428.44     84.85 o 
   0   4  16      104.53      103.69     17.47 o 
   1   4  16      939.26     1049.44     58.58 o 
   2   4  16       19.40       16.56     24.81 o 
   3   4  16        9.03        9.03      9.56 o 
   4   4  16      101.60       98.44     17.55 o 
   5   4  16       52.61       38.85     23.96 o 
   6   4  16       23.37       56.84     64.67 o 
  -6   5  16      523.08      546.47     50.44 o 
  -5   5  16        6.18       14.63     15.04 o 
  -4   5  16      112.40      152.24     25.20 o 
  -3   5  16      451.66      462.23     41.31 o 
  -2   5  16       81.92       76.52     16.67 o 
  -1   5  16     1279.56     1203.07     75.84 o 
   0   5  16       72.88       69.42     39.77 o 
   1   5  16      196.27      308.36     60.77 o 
   2   5  16        2.11        0.67      3.98 o 
   3   5  16        5.41        1.87      3.87 o 
   4   5  16        0.44       11.74     13.14 o 
   5   5  16      243.51      264.86     52.43 o 
  -5   6  16       21.12       22.06     23.56 o 
  -4   6  16       24.07       22.64     20.51 o 
  -3   6  16      108.58      159.87     39.16 o 
  -2   6  16      113.27      108.52     17.70 o 
  -1   6  16      112.56      177.94     42.17 o 
   0   6  16      609.06      694.14     66.64 o 
   1   6  16      566.52      513.29     43.65 o 
   2   6  16      186.01      172.19     22.48 o 
   3   6  16       81.47       79.55     13.47 o 
   4   6  16      136.72      156.81     22.73 o 
   5   6  16        0.29       23.74     23.53 o 
  -4   7  16       38.06       35.21     28.42 o 
  -3   7  16        0.20        2.23      9.80 o 
  -2   7  16      141.86      174.09     41.63 o 
  -1   7  16      172.24      174.31     24.75 o 
   0   7  16        8.07        2.43      6.02 o 
   1   7  16      204.83      166.12     13.51 o 
   2   7  16      458.00      491.65     37.02 o 
   3   7  16       15.49       13.46     16.82 o 
   4   7  16       69.64       59.04     14.53 o 
  -3   8  16       82.08       56.49     41.79 o 
  -2   8  16       87.07       61.74     28.15 o 
  -1   8  16      165.85      149.27     17.22 o 
   0   8  16      196.60      194.88     14.12 o 
   1   8  16       18.49       19.63     13.19 o 
   2   8  16        9.50        7.74      8.44 o 
   3   8  16      242.48      249.25     23.79 o 
  -1   9  16       12.96       12.77     10.84 o 
   0   9  16        0.20       -0.44      6.13 o 
   1   9  16       53.12       40.73     29.26 o 
  -7   0  17        3.60       10.43     10.53 o 
  -5   0  17      158.34      141.64     47.98 o 
  -3   0  17      568.35      586.33     38.47 o 
  -1   0  17      400.74      582.26     90.93 o 
   1   0  17     1748.76     1776.29    101.69 o 
   5   0  17      721.37      621.65     86.48 o 
  -7   1  17       12.17       13.52     13.32 o 
  -6   1  17        3.27        3.71      5.92 o 
  -5   1  17      190.15      172.44     14.82 o 
  -4   1  17        0.04       50.62     20.02 o 
  -3   1  17       74.96       84.05     14.67 o 
  -2   1  17      247.19      254.55     16.53 o 
  -1   1  17     1024.21      954.10     41.30 o 
   0   1  17      512.14      523.96     19.16 o 
   1   1  17       63.67      163.32     33.02 o 
   2   1  17      360.22      346.85     21.61 o 
   3   1  17      659.64      580.78     36.78 o 
   4   1  17      122.44      174.73     31.67 o 
   5   1  17       20.96       18.94      9.34 o 
   6   1  17       51.16       34.80     19.83 o 
  -7   2  17      216.47      186.13     20.48 o 
  -6   2  17      364.08      342.87     34.98 o 
  -5   2  17      454.00      424.50     37.60 o 
  -4   2  17        4.67       16.91      8.94 o 
  -3   2  17        2.15        4.37      4.55 o 
  -2   2  17      292.14      287.89     23.76 o 
  -1   2  17      778.61      751.33     34.68 o 
   0   2  17      992.51      979.42     36.69 o 
   1   2  17      250.45      277.56     16.38 o 
   2   2  17      265.79      233.73     39.62 o 
   3   2  17       11.70        7.16      5.63 o 
   4   2  17       57.49       51.28     14.69 o 
   5   2  17       54.82       58.86     38.91 o 
   6   2  17       79.38       56.62     12.84 o 
  -6   3  17        6.83        6.16     15.45 o 
  -5   3  17      228.55      218.70     22.73 o 
  -4   3  17       12.84       29.62     12.01 o 
  -3   3  17      118.71       94.99     13.05 o 
  -2   3  17      988.10      914.72     39.13 o 
  -1   3  17      134.76      123.92     12.31 o 
   0   3  17      457.48      454.58     19.82 o 
   1   3  17       53.25       68.63     10.49 o 
   2   3  17       63.44      162.27     44.77 o 
   3   3  17      260.79      323.59     24.37 o 
   4   3  17        9.59       10.45     12.42 o 
   5   3  17        6.32       19.83     20.75 o 
   6   3  17       55.82       47.77     28.06 o 
  -6   4  17      624.43      675.25     81.13 o 
  -5   4  17       21.62       23.14     14.75 o 
  -4   4  17       69.65       67.81     11.38 o 
  -3   4  17       65.59       64.32     10.32 o 
  -2   4  17      804.50      761.66     63.40 o 
  -1   4  17       54.84       64.83     43.03 o 
   0   4  17      597.40      654.73     42.60 o 
   1   4  17      255.42      248.04     18.91 o 
   2   4  17       44.71       48.05     35.33 o 
   3   4  17        0.68       15.73     10.58 o 
   4   4  17      320.31      343.60     55.14 o 
   5   4  17        0.39        9.65     18.47 o 
   6   4  17      254.87      261.38     26.75 o 
  -6   5  17       79.10       86.81     20.13 o 
  -5   5  17       96.06      116.88     25.89 o 
  -4   5  17      132.64      128.42     24.23 o 
  -3   5  17       42.55       33.57     20.10 o 
  -2   5  17       21.83       20.85     28.27 o 
  -1   5  17       12.46        7.88      7.38 o 
   0   5  17      526.54      478.18     33.83 o 
   1   5  17       25.07       27.05     12.49 o 
   2   5  17      488.78      455.12     35.58 o 
   3   5  17      236.79      253.03     30.09 o 
   4   5  17      127.28      132.27     25.89 o 
   5   5  17        5.69       29.64     32.83 o 
  -5   6  17      322.43      308.84     36.63 o 
  -4   6  17        3.26        9.52     14.42 o 
  -3   6  17        5.74       10.05     16.71 o 
  -2   6  17       30.78       31.82     29.82 o 
  -1   6  17       87.34       78.20     43.48 o 
   0   6  17      170.46      171.46     18.41 o 
   1   6  17      291.01      272.06     32.17 o 
   2   6  17       59.15       51.30     27.05 o 
   3   6  17       51.87       50.63     17.97 o 
   4   6  17       44.66       44.95     38.61 o 
   5   6  17       33.19       35.15     33.22 o 
  -4   7  17        3.70        6.93     10.20 o 
  -3   7  17      195.10      155.91     23.55 o 
  -2   7  17       32.00       32.44     34.44 o 
  -1   7  17        2.47        2.70      8.64 o 
   0   7  17       10.89       11.14      7.60 o 
   1   7  17        0.11        0.37      6.55 o 
   2   7  17      161.11      141.28     21.12 o 
   3   7  17      745.00      760.53    158.45 o 
   4   7  17        6.95        4.71     10.28 o 
  -3   8  17      214.04      213.57     22.30 o 
  -2   8  17        2.79        2.88      5.93 o 
  -1   8  17       66.87       61.27     13.68 o 
   0   8  17        1.22        4.06      4.51 o 
   1   8  17      178.85      160.33     24.37 o 
   2   8  17       26.95       26.77     23.49 o 
  -6   0  18      571.92      496.58     66.50 o 
  -4   0  18     1064.55     1046.86     96.05 o 
  -2   0  18      140.73      199.35     40.07 o 
   0   0  18       55.43       59.98     11.85 o 
   2   0  18      851.36      881.92     51.99 o 
   4   0  18     1335.10     1116.58    119.25 o 
   6   0  18       18.87       23.33     30.03 o 
  -7   1  18      109.62      115.81     16.95 o 
  -6   1  18       17.53       18.20     11.21 o 
  -5   1  18      115.25      100.26     16.21 o 
  -4   1  18      721.71      725.43     48.53 o 
  -3   1  18        7.46       14.67     15.13 o 
  -2   1  18      566.42      495.57     33.35 o 
  -1   1  18       48.12      114.21     23.54 o 
   0   1  18      369.14      388.08     18.07 o 
   1   1  18      652.16      603.71     24.80 o 
   2   1  18       35.51       47.01     15.17 o 
   3   1  18        2.10      144.67     15.72 o 
   4   1  18       52.59       35.56     20.11 o 
   5   1  18       57.52       45.67     25.52 o 
   6   1  18       18.76       11.54      8.10 o 
  -6   2  18      139.60      162.66     15.07 o 
  -5   2  18      414.26      379.27     32.58 o 
  -4   2  18       35.48       31.83     14.18 o 
  -3   2  18       62.65       66.02     13.68 o 
  -2   2  18     1948.85     1788.79    108.54 o 
  -1   2  18      822.19      816.80     40.26 o 
   0   2  18      260.08      271.12     16.59 o 
   1   2  18      562.46      619.87     26.17 o 
   3   2  18       63.30       71.96     11.98 o 
   4   2  18      453.82      444.11     46.12 o 
   5   2  18      340.76      297.18     29.38 o 
   6   2  18      158.55      134.44     24.89 o 
  -6   3  18      103.77       88.64     40.91 o 
  -5   3  18      316.55      276.77     24.17 o 
  -4   3  18       20.34       15.58      7.94 o 
  -3   3  18     1079.61     1047.73     69.26 o 
  -2   3  18      110.50      116.30     21.28 o 
  -1   3  18        8.54       19.60      7.31 o 
   0   3  18      350.80      297.57     18.31 o 
   1   3  18      205.44      220.32     12.98 o 
   2   3  18      391.12      379.26     21.96 o 
   3   3  18     1134.35     1181.13     85.85 o 
   4   3  18        1.94       12.00      9.81 o 
   5   3  18      697.48      704.07     84.23 o 
   6   3  18        0.03        0.60      5.21 o 
  -6   4  18       26.74       16.68     17.44 o 
  -5   4  18      157.11      133.25     28.33 o 
  -4   4  18       59.33       62.71      9.30 o 
  -3   4  18      218.68      189.73     21.36 o 
  -2   4  18       11.92        7.73      7.85 o 
  -1   4  18      639.23      590.63     55.56 o 
   0   4  18      316.04      272.49     23.04 o 
   1   4  18        3.90      114.30     37.06 o 
   2   4  18       55.61       64.14     12.19 o 
   3   4  18      101.56       85.13     10.08 o 
   4   4  18       24.19       59.61     55.59 o 
   5   4  18      449.62      454.47     96.13 o 
  -5   5  18      326.73      303.69     61.31 o 
  -4   5  18       25.40       35.59     24.04 o 
  -3   5  18      419.59      439.65     42.03 o 
  -2   5  18        3.58        8.97     17.31 o 
  -1   5  18        0.27        9.29      7.12 o 
   0   5  18       17.60       14.00      9.56 o 
   1   5  18       90.52       86.00      9.12 o 
   2   5  18       34.35       18.33     12.63 o 
   3   5  18      270.94      261.44     30.69 o 
   4   5  18      157.83      144.09     27.41 o 
   5   5  18       10.76       12.24     11.11 o 
  -5   6  18      227.68      256.98     30.13 o 
  -4   6  18       97.87       70.89     53.17 o 
  -3   6  18       43.69       31.95     29.64 o 
  -2   6  18       27.64       23.05     22.44 o 
  -1   6  18      221.91      255.71     31.94 o 
   0   6  18      248.91      239.13     27.22 o 
   1   6  18      378.34      384.00     46.41 o 
   2   6  18      187.58      179.41     19.46 o 
   3   6  18        0.85        3.76      6.60 o 
   4   6  18       21.55        8.49      9.03 o 
  -4   7  18       14.59        9.21     12.83 o 
  -3   7  18       81.20      116.14     58.45 o 
  -2   7  18       19.43       11.91     14.39 o 
  -1   7  18        4.98        7.29      8.61 o 
   0   7  18      483.50      512.63     72.42 o 
   1   7  18       69.33       71.52     30.56 o 
   2   7  18       17.57       12.01     11.00 o 
   3   7  18        3.77       -0.98     11.89 o 
  -2   8  18      182.35      181.38     17.72 o 
  -1   8  18        1.70        1.36      6.31 o 
   0   8  18        4.77        2.61      6.62 o 
   1   8  18        9.23       -1.76      9.71 o 
   2   8  18       70.45       65.36     18.11 o 
  -5   0  19      606.46      612.32     78.96 o 
  -3   0  19      157.33      176.76     22.93 o 
  -1   0  19     3965.23     3775.31    289.01 o 
   1   0  19      889.99     1288.44    155.61 o 
   3   0  19      113.86      102.48     11.44 o 
   5   0  19     1477.32     1305.24     67.41 o 
  -6   1  19        0.01        2.10      5.81 o 
  -5   1  19       23.93       22.50     11.99 o 
  -4   1  19        5.23        6.83      6.26 o 
  -3   1  19     1382.71     1349.76     60.29 o 
  -2   1  19       52.84       40.49     17.15 o 
  -1   1  19       14.22       31.69     11.97 o 
   0   1  19       65.32       62.62      7.67 o 
   1   1  19      198.71      163.16      9.67 o 
   2   1  19       61.44       46.60     13.30 o 
   3   1  19       40.65       43.64     10.05 o 
   4   1  19        7.14       39.22     19.14 o 
   5   1  19      359.42      324.47     40.49 o 
   6   1  19       83.33       91.89     13.08 o 
  -6   2  19        6.57        5.55      8.17 o 
  -5   2  19       13.21       19.59      8.61 o 
  -4   2  19        3.83       38.81     13.48 o 
  -3   2  19      109.74       91.58      8.24 o 
  -2   2  19        1.82        1.76      3.71 o 
  -1   2  19     1022.01     1010.17     43.32 o 
   0   2  19      437.71      448.89     23.02 o 
   1   2  19      835.96      787.90     38.05 o 
   2   2  19        0.27        2.24      3.39 o 
   3   2  19       19.45       12.76      6.50 o 
   4   2  19       71.54      194.15     30.50 o 
   5   2  19      480.44      395.29     47.39 o 
   6   2  19       61.80       64.14     17.11 o 
  -6   3  19      132.37      125.69     22.11 o 
  -5   3  19        6.02       26.73     15.96 o 
  -4   3  19       76.63       77.57     13.04 o 
  -3   3  19      169.12      251.28     46.83 o 
  -2   3  19      185.67      176.92     19.03 o 
  -1   3  19      292.99      293.99     18.92 o 
   0   3  19      388.10      408.95     22.64 o 
   1   3  19       10.76       36.15     12.83 o 
   2   3  19       20.18       24.23     12.76 o 
   3   3  19        7.27        4.50      4.15 o 
   4   3  19        0.49        5.93     11.63 o 
   5   3  19      153.78      229.29     31.52 o 
  -6   4  19      315.18      295.21     25.48 o 
  -5   4  19       10.71       36.52     27.44 o 
  -4   4  19      491.31      493.92     45.62 o 
  -3   4  19        9.60       11.62      8.45 o 
  -2   4  19       90.15      105.65     18.43 o 
  -1   4  19        1.07       12.90      8.40 o 
   0   4  19      129.52      121.18     22.08 o 
   1   4  19      153.80      139.67     19.79 o 
   2   4  19      203.89      221.67     22.08 o 
   3   4  19        6.18        5.54      8.68 o 
   4   4  19      139.51      118.15     22.46 o 
   5   4  19       62.65       55.47     41.59 o 
  -5   5  19       52.94       40.05     32.05 o 
  -4   5  19       27.24       23.76     21.27 o 
  -3   5  19       87.80       83.80     10.60 o 
  -2   5  19      271.99      269.86     30.48 o 
  -1   5  19        7.36        6.39      8.99 o 
   0   5  19      793.87      794.25     64.03 o 
   1   5  19       37.04       29.98     12.70 o 
   2   5  19       64.96       59.09     14.43 o 
   3   5  19      332.21      320.18     32.78 o 
   4   5  19      158.05      167.81     42.15 o 
   5   5  19       81.62      103.34     19.75 o 
  -4   6  19        0.70        0.45     13.40 o 
  -3   6  19       88.98       53.63     39.51 o 
  -2   6  19        7.70        5.64      9.62 o 
  -1   6  19       94.49       82.19     14.54 o 
   0   6  19      600.63      573.50     64.41 o 
   1   6  19       22.58       20.65     12.39 o 
   2   6  19       60.80       58.83     12.22 o 
   3   6  19      197.46      196.70     44.71 o 
   4   6  19        0.03        0.36      6.26 o 
  -3   7  19        2.93        2.08      9.13 o 
  -2   7  19       23.54       17.55     15.73 o 
  -1   7  19        6.58      112.96     75.28 o 
   0   7  19       84.85       78.93     14.55 o 
   1   7  19      833.89      846.24     61.99 o 
   2   7  19        0.00        2.62      5.60 o 
   3   7  19       53.44       36.52     35.66 o 
  -1   8  19      108.41      124.98     16.85 o 
   0   8  19       20.40       20.40     15.06 o 
   1   8  19       96.58      103.67     16.00 o 
  -6   0  20      129.24      121.42     33.02 o 
  -4   0  20      256.22      248.02     29.65 o 
  -2   0  20      274.46      285.19     25.25 o 
   0   0  20      157.20      171.66     18.22 o 
   2   0  20        2.74        4.95      5.66 o 
   4   0  20      290.26      279.61     47.72 o 
   6   0  20       12.61        4.08      8.46 o 
  -6   1  20      312.90      325.49     23.53 o 
  -5   1  20       42.77       47.74     23.21 o 
  -4   1  20      358.22      334.00     29.59 o 
  -3   1  20       34.34       24.26     10.35 o 
  -2   1  20       57.00       60.38     12.87 o 
  -1   1  20     1070.49     1015.70     42.90 o 
   0   1  20        4.09        1.54      2.36 o 
   1   1  20        5.16      141.89     10.85 o 
   2   1  20      686.54      602.75     35.61 o 
   3   1  20        0.05       54.74      6.76 o 
   4   1  20       47.65       43.57     25.21 o 
   5   1  20      556.33      702.75     41.33 o 
   6   1  20       37.92       24.00     16.76 o 
  -6   2  20        4.00       15.50     12.10 o 
  -5   2  20        6.89       19.28     10.07 o 
  -4   2  20     1391.41     1321.62    102.55 o 
  -3   2  20        7.64        6.62      4.46 o 
  -2   2  20       11.60       16.59      7.35 o 
  -1   2  20     1990.31     2156.83     57.12 o 
   0   2  20      137.55      120.69      9.11 o 
   1   2  20      447.55      636.48     36.89 o 
   2   2  20        7.28        7.45      8.91 o 
   3   2  20        9.38       67.99     13.43 o 
   4   2  20        2.59        7.44      7.56 o 
   5   2  20        2.99       10.44     10.26 o 
  -6   3  20      103.22      114.91     28.40 o 
  -5   3  20      762.48      776.51     39.83 o 
  -4   3  20       84.01       71.46     14.87 o 
  -3   3  20        0.68        2.82      4.39 o 
  -2   3  20      134.29      125.95     18.06 o 
  -1   3  20       17.08      178.53     76.07 o 
   0   3  20       13.75        7.55      6.69 o 
   1   3  20     1380.73     1283.93    116.37 o 
   2   3  20       38.54       37.09     19.42 o 
   3   3  20       80.29       80.93      7.86 o 
   4   3  20        8.12       83.71     14.24 o 
   5   3  20       26.14       48.56     35.39 o 
  -5   4  20       10.77        4.97     10.50 o 
  -4   4  20        2.31        7.50      7.32 o 
  -3   4  20       68.88       85.22     14.49 o 
  -2   4  20       26.86       21.38     13.40 o 
  -1   4  20      337.99      388.07     33.66 o 
   0   4  20      109.71      101.25     13.55 o 
   1   4  20      333.50      360.87     34.13 o 
   2   4  20        3.34        5.97      6.78 o 
   3   4  20       36.80       31.19     26.64 o 
   4   4  20       17.88       16.50     19.48 o 
   5   4  20        0.73        1.28      7.03 o 
  -5   5  20      159.16      151.55     23.12 o 
  -4   5  20       32.70       42.37     36.09 o 
  -3   5  20        0.08        2.18      8.75 o 
  -2   5  20      196.56      185.76     39.29 o 
  -1   5  20      322.17      333.33     50.60 o 
   0   5  20       19.43       11.47      8.73 o 
   1   5  20       89.09      117.11     22.31 o 
   2   5  20       68.74       78.59     11.94 o 
   3   5  20        8.41        5.05      5.26 o 
   4   5  20       29.54       24.31     22.34 o 
  -4   6  20        3.62       -0.40     11.58 o 
  -3   6  20       53.51       51.46     51.65 o 
  -2   6  20       15.18       18.92     14.50 o 
  -1   6  20       41.68       27.03     23.56 o 
   0   6  20      289.66      299.49     37.80 o 
   1   6  20        7.10        4.54      5.32 o 
   2   6  20       39.00       43.45     12.06 o 
   3   6  20      252.40      268.56     34.05 o 
  -3   7  20        1.04        3.25      7.34 o 
  -2   7  20      359.65      355.94     31.91 o 
  -1   7  20       77.92       95.91     27.18 o 
   0   7  20       26.73       29.21     18.97 o 
   1   7  20      106.93      105.57     16.39 o 
   2   7  20      108.66      148.23     21.36 o 
  -5   0  21      223.13      204.56     38.27 o 
  -3   0  21      312.92      297.12     30.61 o 
  -1   0  21      349.95      434.92     62.22 o 
   1   0  21      657.38      690.18     44.22 o 
   3   0  21      218.98      222.92     34.65 o 
   5   0  21       65.35       52.82     10.31 o 
  -6   1  21        3.40        4.09      5.39 o 
  -5   1  21     1219.91     1319.94     34.82 o 
  -4   1  21       31.54       23.12     10.45 o 
  -3   1  21      478.36      503.68     30.81 o 
  -2   1  21       12.01        5.45      6.51 o 
  -1   1  21        4.07        5.48      3.86 o 
   0   1  21      383.22      387.34     19.97 o 
   1   1  21        0.64        0.98      1.98 o 
   2   1  21        0.48       -2.89      3.85 o 
   3   1  21      282.19      294.07     29.69 o 
   4   1  21       29.19       35.15     19.19 o 
   5   1  21      567.01      529.15     78.26 o 
  -6   2  21        5.20        4.76      6.60 o 
  -5   2  21      229.04      251.90     20.77 o 
  -4   2  21       79.32       66.96      9.77 o 
  -3   2  21      593.14      587.33     41.62 o 
  -2   2  21      795.89      748.02     41.04 o 
  -1   2  21       42.76       68.72     11.57 o 
   0   2  21       66.80       55.81     10.74 o 
   1   2  21      315.92      291.72     23.01 o 
   3   2  21       32.48       23.24     12.11 o 
   4   2  21      358.52      391.33     46.20 o 
   5   2  21       58.62       48.53      8.83 o 
  -5   3  21      185.06      186.46     25.85 o 
  -4   3  21      660.63      631.48     60.66 o 
  -3   3  21        2.50        4.67      6.84 o 
  -2   3  21       26.55       27.51     13.22 o 
  -1   3  21      196.83      188.39     17.06 o 
   0   3  21      139.25      167.33     18.27 o 
   1   3  21      151.28      138.73     16.58 o 
   2   3  21       79.57       69.61      9.73 o 
   3   3  21        2.10        6.67      6.09 o 
   4   3  21       62.85       81.06     24.04 o 
   5   3  21       17.27       22.91     15.73 o 
  -5   4  21        2.55        9.20     10.90 o 
  -4   4  21       17.97       18.75     12.90 o 
  -3   4  21       51.82       43.67     16.33 o 
  -2   4  21      360.41      344.86     34.75 o 
  -1   4  21      168.65      155.20     21.54 o 
   0   4  21      793.15      880.61     88.46 o 
   1   4  21        2.09       10.55     10.26 o 
   2   4  21        1.94        3.49      4.32 o 
   3   4  21       14.12       12.49      9.30 o 
   4   4  21      196.81      188.75     42.36 o 
  -4   5  21       66.09       44.55     36.45 o 
  -3   5  21       10.63        7.27      8.30 o 
  -2   5  21       48.16       44.16     35.33 o 
  -1   5  21        3.58       16.24     14.76 o 
   0   5  21      191.69      217.90     26.62 o 
   1   5  21      233.52      222.91     23.03 o 
   2   5  21      116.35      109.19     19.42 o 
   3   5  21        5.23       11.50      9.51 o 
   4   5  21       69.79       78.73     14.00 o 
  -3   6  21        0.88        9.76     12.68 o 
  -2   6  21      364.56      325.08     51.87 o 
  -1   6  21        0.37       15.47     15.31 o 
   0   6  21       45.66       34.43     17.49 o 
   1   6  21      297.41      283.60     25.07 o 
   2   6  21        9.25       13.35     15.09 o 
   3   6  21       28.05       16.95     24.64 o 
  -2   7  21        0.47        4.45      4.63 o 
  -1   7  21      640.14      703.86     57.77 o 
   0   7  21        0.71       -1.22      8.51 o 
   1   7  21       30.24      104.17     48.53 o 
  -4   0  22      111.58      110.84     16.73 o 
  -2   0  22      331.73      360.40     71.50 o 
   0   0  22      226.61      248.58     24.84 o 
   2   0  22     1224.54     1275.03    170.70 o 
   4   0  22      160.55      154.46     27.64 o 
  -5   1  22      206.86      219.27     30.45 o 
  -4   1  22      193.18      191.20     20.14 o 
  -3   1  22      371.54      385.53     28.84 o 
  -2   1  22        2.23        2.85      5.50 o 
  -1   1  22        7.69        5.31      4.66 o 
   0   1  22      575.47      577.38     38.98 o 
   1   1  22        1.10        4.49      3.52 o 
   2   1  22      143.92      104.27      7.73 o 
   3   1  22       99.25      138.29     17.75 o 
   4   1  22       26.69       37.11      9.07 o 
   5   1  22        2.43        2.06      4.37 o 
  -5   2  22        4.02        4.51      9.52 o 
  -4   2  22       18.27       35.85     20.77 o 
  -3   2  22       18.38       11.65      6.56 o 
  -2   2  22      527.73      475.24     42.17 o 
  -1   2  22       12.72       21.83     11.88 o 
   0   2  22       51.29       71.25     12.28 o 
   1   2  22      256.58      241.53     23.13 o 
   2   2  22        0.14        1.01      4.50 o 
   3   2  22       49.49       50.26     10.29 o 
   4   2  22      221.71      265.07     26.63 o 
   5   2  22       99.41      121.51     15.94 o 
  -5   3  22      116.24      111.09     16.22 o 
  -4   3  22      262.67      245.99     19.81 o 
  -3   3  22       81.53       99.86     18.43 o 
  -2   3  22       22.50       19.54     10.73 o 
  -1   3  22      447.19      446.50     40.25 o 
   0   3  22        0.35        0.36      6.70 o 
   1   3  22       42.27       94.21     28.79 o 
   2   3  22        2.06        3.72      3.10 o 
   3   3  22       21.80       18.87     14.49 o 
   4   3  22       44.70       29.82     23.89 o 
  -4   4  22        0.00        6.75      6.25 o 
  -3   4  22        1.52        5.35      6.34 o 
  -2   4  22        0.75        2.89      3.94 o 
  -1   4  22      219.99      270.40     34.35 o 
   0   4  22       26.50       18.99     10.27 o 
   1   4  22      213.85      186.36     24.37 o 
   2   4  22        6.18        4.95      9.62 o 
   3   4  22       11.73       11.36     10.48 o 
   4   4  22        3.10        6.14     12.24 o 
  -4   5  22      116.74      109.10     32.18 o 
  -3   5  22      225.30      219.23     41.52 o 
  -2   5  22       69.00       51.86     23.74 o 
  -1   5  22        2.44        6.24      7.71 o 
   0   5  22      385.47      436.26     57.76 o 
   1   5  22       63.10       33.01     22.64 o 
   2   5  22        0.91        0.59      5.79 o 
   3   5  22      238.40      264.08     23.21 o 
  -3   6  22       18.62       11.99     15.59 o 
  -2   6  22      166.78      143.83     27.37 o 
  -1   6  22       68.82       69.36     20.61 o 
   0   6  22        9.51        6.61     10.34 o 
   1   6  22      328.68      293.42     32.93 o 
   2   6  22      140.26      134.46     18.67 o 
   0   7  22      245.16      283.75     23.99 o 
  -5   0  23      179.58      157.24     17.70 o 
  -3   0  23      222.90      216.22     22.95 o 
  -1   0  23      336.62      353.45     37.49 o 
   1   0  23      416.98      443.64     44.41 o 
   3   0  23      828.01      870.07    140.10 o 
  -5   1  23       12.65        7.17      8.13 o 
  -4   1  23        0.50        3.86      5.18 o 
  -3   1  23      402.00      398.01     33.82 o 
  -2   1  23       32.29       39.45     14.36 o 
  -1   1  23      109.46      123.37      8.30 o 
   0   1  23        4.91        6.34      3.16 o 
   1   1  23      131.48      137.05      7.21 o 
   2   1  23      157.13      161.34     10.92 o 
   3   1  23      230.87      243.93     30.57 o 
   4   1  23       13.46       19.27     13.01 o 
  -5   2  23      452.50      467.69     30.04 o 
  -4   2  23      451.24      470.69     27.06 o 
  -3   2  23        0.44        1.48      4.70 o 
  -2   2  23        4.71        2.11      4.07 o 
  -1   2  23       20.92       20.74      9.84 o 
   0   2  23      179.09      206.80     15.12 o 
   1   2  23       13.89       11.69      8.55 o 
   2   2  23      294.60      258.74     25.80 o 
   3   2  23        6.96       17.04     22.88 o 
   4   2  23        0.65       41.23     38.49 o 
  -4   3  23        2.82        4.30      6.58 o 
  -3   3  23       54.73       47.27     11.07 o 
  -2   3  23       37.81       37.87     18.23 o 
  -1   3  23      260.86      272.90     27.85 o 
   0   3  23     1348.29     1457.06    161.32 o 
   1   3  23       93.90       98.09     24.56 o 
   2   3  23      122.98      108.69     19.29 o 
   3   3  23       64.52       50.45     34.66 o 
   4   3  23      103.02      112.10     15.01 o 
  -4   4  23       89.39       85.46     10.03 o 
  -3   4  23        2.69       -0.47      5.48 o 
  -2   4  23      455.85      441.19     44.41 o 
  -1   4  23       90.91       81.19     11.81 o 
   0   4  23       61.55       75.36     35.78 o 
   1   4  23       16.35       11.52      9.00 o 
   2   4  23        3.72        4.87      5.71 o 
   3   4  23       25.44       38.65     17.75 o 
  -3   5  23       10.22       19.72     17.77 o 
  -2   5  23       96.15       99.51     23.02 o 
  -1   5  23      116.34      113.54     37.72 o 
   0   5  23      579.32      648.64     40.94 o 
   1   5  23       86.31      113.69     20.36 o 
   2   5  23      156.53      170.75     20.86 o 
   3   5  23      185.09      205.21     16.26 o 
  -2   6  23       59.17       39.43     53.68 o 
  -1   6  23      115.04      132.91     21.71 o 
   0   6  23        0.05        1.96      6.30 o 
   1   6  23      152.62      140.64     15.95 o 
  -4   0  24      995.99     1094.09    162.67 o 
  -2   0  24       46.20       44.10     23.43 o 
   0   0  24      234.64      269.26     31.95 o 
   2   0  24       80.25       78.11     11.83 o 
   4   0  24       47.45       36.25     36.58 o 
  -5   1  24        6.71       12.78      9.16 o 
  -4   1  24      123.61      124.44     22.46 o 
  -3   1  24        1.23       11.76     11.46 o 
  -2   1  24       42.67      199.67     94.30 o 
  -1   1  24       28.08       24.46     10.16 o 
   0   1  24        3.10        4.32      4.88 o 
   1   1  24        0.05        1.31      4.87 o 
   2   1  24     1016.50     1124.92     39.66 o 
   3   1  24        1.89        1.53      4.65 o 
   4   1  24      156.03      152.88     21.24 o 
  -4   2  24      528.68      488.99     32.89 o 
  -3   2  24      200.79      171.25     14.92 o 
  -2   2  24        0.39        1.60      5.95 o 
  -1   2  24       53.95       52.46     12.96 o 
   0   2  24      123.13      110.77      9.16 o 
   1   2  24       33.96       41.65     31.54 o 
   2   2  24      189.57      165.97     27.34 o 
   4   2  24       96.33       89.07     28.24 o 
  -4   3  24       97.37       90.73     15.47 o 
  -3   3  24       71.64       78.33     20.24 o 
  -2   3  24       41.64       59.60     11.57 o 
  -1   3  24      350.48      362.95     39.72 o 
   0   3  24       60.63       46.96     31.95 o 
   1   3  24       31.18       64.51     21.73 o 
   2   3  24       49.03       28.03     15.84 o 
   3   3  24       17.81       12.40      7.77 o 
  -3   4  24      355.66      354.75     25.45 o 
  -2   4  24       38.67       30.63     15.14 o 
  -1   4  24      108.43      111.03     16.66 o 
   0   4  24      279.61      291.60     23.89 o 
   1   4  24       43.76       32.98     26.15 o 
   2   4  24       17.21        6.82     10.52 o 
   3   4  24       79.67       80.00     19.45 o 
  -2   5  24       21.11        6.92     15.83 o 
  -1   5  24       90.33      136.48     19.11 o 
   0   5  24      490.49      574.03     50.47 o 
   1   5  24      455.16      434.55     34.65 o 
   2   5  24       46.18       37.23     31.65 o 
  -3   0  25       66.34       67.30     13.80 o 
  -1   0  25      108.69      184.39     51.92 o 
   1   0  25      709.21      784.04     89.55 o 
   3   0  25       31.45       20.38     22.46 o 
  -4   1  25       19.62       24.52     17.99 o 
  -3   1  25        1.25        6.69      9.86 o 
  -2   1  25       64.67       56.65     15.98 o 
  -1   1  25      226.72      206.98     18.54 o 
   0   1  25      145.25      180.22     16.97 o 
   1   1  25       13.62       22.11     14.83 o 
   2   1  25       66.92       40.74     26.79 o 
   3   1  25      340.36      361.47     43.31 o 
  -4   2  25       83.37       78.08     28.41 o 
  -3   2  25      256.20      251.56     33.90 o 
  -2   2  25       63.60       68.42     22.65 o 
  -1   2  25       18.64       11.23      9.12 o 
   0   2  25      289.45      284.75     30.95 o 
   1   2  25       49.17       41.01     27.95 o 
   2   2  25       28.21       22.36     17.24 o 
   3   2  25      141.99      143.74     21.42 o 
  -3   3  25        3.07        6.47      9.35 o 
  -2   3  25       31.11       21.76     29.69 o 
  -1   3  25       65.27       55.18     12.80 o 
   0   3  25      147.61      171.69     16.94 o 
   1   3  25       33.82       27.09     15.56 o 
   2   3  25      408.92      444.77     67.39 o 
   3   3  25       44.06      115.49     30.71 o 
  -3   4  25      137.15      122.96     14.13 o 
  -2   4  25      517.59      495.79     33.19 o 
  -1   4  25        0.34        2.35      6.06 o 
   0   4  25       51.88       42.77     34.53 o 
   1   4  25        0.02       -0.64      8.84 o 
   2   4  25        5.20        3.22     12.09 o 
  -1   5  25       58.17       51.97     42.62 o 
   0   5  25       42.54       34.89     27.56 o 
   1   5  25       75.14       73.11     13.95 o 
  -2   0  26       38.28       45.04     37.15 o 
   0   0  26      158.74      164.20     23.42 o 
   2   0  26      328.53      345.95     72.54 o 
  -3   1  26       39.73       75.75     28.77 o 
  -2   1  26        4.85        6.29      9.03 o 
  -1   1  26        2.00        2.05      5.58 o 
   0   1  26      177.40      191.16     14.75 o 
   1   1  26        5.16        2.44      4.22 o 
   2   1  26      293.86      290.97     45.20 o 
   3   1  26       22.22       14.98     33.57 o 
  -3   2  26        0.85        5.04      5.89 o 
  -2   2  26       78.42       69.72     12.40 o 
  -1   2  26       50.06       58.42     12.12 o 
   0   2  26       20.86       22.23     10.55 o 
   1   2  26       29.87       24.77     16.45 o 
   2   2  26       25.72       17.58     13.44 o 
  -3   3  26      703.53      768.32     33.05 o 
  -2   3  26      145.20      136.33     15.38 o 
  -1   3  26      146.34      139.65     24.80 o 
   0   3  26        8.82       10.06      7.47 o 
   1   3  26       33.24       27.65     22.11 o 
   2   3  26       43.49       31.03     28.42 o 
  -2   4  26       51.13       32.83     27.28 o 
  -1   4  26       46.49       78.76     45.68 o 
   0   4  26       47.95       49.99     13.27 o 
   1   4  26      722.46      715.48     38.43 o 
  -3   0  27        3.52        4.20      6.55 o 
  -1   0  27      147.95      181.66     46.71 o 
   1   0  27       34.70       36.08     35.15 o 
  -3   1  27      253.44      219.90     19.45 o 
  -2   1  27      235.78      263.21     20.02 o 
  -1   1  27       51.56      111.92     18.22 o 
   0   1  27        7.36       10.70     10.05 o 
   1   1  27      416.18      510.08     36.53 o 
   2   1  27        8.23        6.73      4.70 o 
  -2   2  27       32.35       22.10     14.61 o 
  -1   2  27       22.84       27.87     18.42 o 
   0   2  27       63.03       62.53     12.11 o 
   1   2  27       95.48       94.52     11.12 o 
   2   2  27       76.85       81.21     18.35 o 
  -1   3  27        1.17        4.01      6.95 o 
   0   3  27      362.31      407.06     23.51 o 
   1   3  27       45.90       33.46     29.68 o 
  -2   0  28       13.40        5.51     10.34 o 
   0   0  28      595.37      632.80     47.10 o 
  -1   1  28        0.52       -0.39      8.59 o 
   0   1  28       42.24       49.38      9.10 o 
   1   1  28        1.72        0.83      4.79 o 
  -1   2  28        3.26        6.59      7.03 o 
   0   2  28      153.11      169.13     13.11 o 
                                                 
